# Supplementary material for: Single-cell RNA-seq of rheumatoid arthritis synovial tissue using low-cost microfluidic instrumentation
Source: Nat Commun. 2018 Feb 23;9:791. doi: 10.1038/s41467-017-02659-x (PMC5824814; doi:10.1038/s41467-017-02659-x)
Supplement: Supplementary file 5 — Supplementary Data 1 [file 41467_2017_2659_MOESM5_ESM.txt]

Supplementary Data 1
Displayed below are the genes that are differentially expressed in each of 13 identified clusters as compared to all other clusters by the non-parametric Wilcoxon rank sum test implemented in Seurat v2.1 with a Bonferroni corrected p-value < 0.05. 

"p_val","avg_logFC","pct.1","pct.2","p_val_adj","cluster","gene"
0,3.3746927111637,0.905,0.04,0,"b_cells","MS4A1"
0,2.19081491836669,0.607,0.035,0,"b_cells","BANK1"
5.74954221598069e-317,1.99711246860605,0.499,0.026,1.73682171260345e-312,"b_cells","CD79A"
3.02634979618236e-303,1.87651837404933,0.424,0.01,9.14199746430768e-299,"b_cells","CD22"
1.35012422079524e-249,1.77343711273726,0.328,0.004,4.07845524617828e-245,"b_cells","IGHD"
1.15371866171426e-243,0.968691550389137,0.993,0.858,3.48515333330643e-239,"b_cells","CD74"
6.28420145969062e-240,1.63911646324712,0.396,0.026,1.89833157694334e-235,"b_cells","RALGPS2"
2.39156876357827e-236,1.81368661799794,0.613,0.112,7.22445092101722e-232,"b_cells","POU2F2"
1.25348763495535e-232,1.78012321887668,0.361,0.021,3.78653544767313e-228,"b_cells","LINC00926"
5.46546629272918e-199,1.39978409191742,0.262,0.003,1.65100805770763e-194,"b_cells","PAX5"
4.39906645420824e-198,1.33306129247664,0.283,0.007,1.32886999448723e-193,"b_cells","CD19"
1.5316152572367e-192,1.5176548755909,0.385,0.033,4.62670336906062e-188,"b_cells","CD79B"
5.72062521113488e-181,0.805140477653258,0.969,0.899,1.72808646377962e-176,"b_cells","RPLP2"
2.8853675837324e-178,1.45639234015525,0.604,0.174,8.71611839693884e-174,"b_cells","CD37"
1.69328366588318e-162,0.838722723397002,0.963,0.833,5.11507129789992e-158,"b_cells","RPS29"
1.05845923666307e-160,0.829662090456166,0.943,0.799,3.19739366211181e-156,"b_cells","RPS8"
8.52813809491924e-154,1.56811635430141,0.404,0.064,2.5761799557132e-149,"b_cells","ADAM28"
3.1294628789157e-150,1.20538988180152,0.229,0.007,9.45348146462854e-146,"b_cells","CTA-250D10.23"
1.14129637515193e-149,1.13216096120649,0.211,0.003,3.44762809005895e-145,"b_cells","FCRL1"
1.75179660048382e-149,0.726408823411379,0.958,0.849,5.29182717074153e-145,"b_cells","RPS11"
3.3169746968938e-145,1.19504138360402,0.206,0.004,1.00199171643768e-140,"b_cells","FAM129C"
2.35411477902236e-141,1.40271682970868,0.426,0.105,7.11130992447073e-137,"b_cells","MEF2C"
2.81052244345433e-135,1.3007938596902,0.231,0.012,8.49002619718683e-131,"b_cells","BCL11A"
2.45441741468459e-130,1.1086450387199,0.738,0.339,7.41430412627922e-126,"b_cells","CD52"
3.86844252038146e-130,0.713086495870127,0.958,0.841,1.16857911655683e-125,"b_cells","RPL11"
5.47029160608775e-129,0.808554879659961,0.87,0.725,1.65246568836699e-124,"b_cells","RPL32"
7.50315576656084e-129,-1.20923603283472,0.939,0.976,2.2665532939627e-124,"b_cells","FN1"
1.75057537113002e-126,0.683680036136368,0.974,0.906,5.28813808110956e-122,"b_cells","RPL13"
4.00147197612028e-124,1.07132347833752,0.194,0.005,1.20876465454641e-119,"b_cells","TLR10"
3.16882265503465e-123,0.764810480710789,0.916,0.782,9.57237947632866e-119,"b_cells","RPL13A"
8.09284562704744e-119,0.74051752513415,0.945,0.83,2.44468680701849e-114,"b_cells","RPL34"
2.00109488050684e-118,1.0922358800101,0.165,0.003,6.04490741503505e-114,"b_cells","RP11-693J15.5"
6.26282949017637e-118,1.37923525921641,0.222,0.022,1.89187553239248e-113,"b_cells","FCRL5"
2.56491516810308e-111,0.708192893515401,0.949,0.86,7.74809573980578e-107,"b_cells","RPS6"
1.83993665389118e-110,0.971070342800692,0.18,0.006,5.55808064407447e-106,"b_cells","BLK"
3.11477144946299e-110,0.763623817368263,0.818,0.687,9.40910159453781e-106,"b_cells","RPS20"
1.15811359202853e-109,0.77333028326027,0.802,0.644,3.49842953879979e-105,"b_cells","RPS23"
7.0347400045119e-107,0.714603540737091,0.826,0.712,2.12505426056295e-102,"b_cells","RPS21"
2.06859417697052e-105,-0.83724821953283,0.69,0.918,6.24880928979255e-101,"b_cells","VIM"
4.56210873821867e-104,1.01079101148339,0.158,0.005,1.3781218076411e-99,"b_cells","FCRL2"
9.27068638122796e-104,-1.27481657294827,0.464,0.792,2.80048894204134e-99,"b_cells","MT2A"
5.96961889409096e-101,0.315523144698126,0.96,0.816,1.803302475527e-96,"b_cells","HLA-DRA"
9.73836541660985e-101,0.849418385402615,0.761,0.573,2.9417654250495e-96,"b_cells","RPS18"
5.17898475960394e-100,-1.2865935166263,0.607,0.806,1.56446771618116e-95,"b_cells","COL1A2"
3.94468186499694e-99,0.750830781386902,0.793,0.626,1.19160949777828e-94,"b_cells","RPL19"
1.28803560922804e-97,0.700751855768648,0.785,0.645,3.89089796835607e-93,"b_cells","RPL18"
2.81852329272423e-97,0.657870668828578,0.919,0.814,8.51419516266136e-93,"b_cells","RPS19"
1.17623511835122e-96,0.646981087950713,0.848,0.741,3.55317104551535e-92,"b_cells","RPL30"
3.42615329717335e-96,0.967727921471678,0.668,0.352,1.03497238801013e-91,"b_cells","HLA-DQA1"
3.74350165454153e-96,0.654398722073569,0.864,0.755,1.1308369798039e-91,"b_cells","RPL27A"
1.08235438187843e-93,-1.01594206757149,0.347,0.746,3.26957611677836e-89,"b_cells","ANXA1"
1.6270393806795e-93,0.623682591469074,0.943,0.867,4.91496056115663e-89,"b_cells","RPLP1"
4.72996946709632e-93,0.880383187406274,0.143,0.004,1.42882917662046e-88,"b_cells","FCRLA"
1.23502459261858e-90,1.17255566533098,0.277,0.039,3.7307622893822e-86,"b_cells","FAIM3"
3.18976334914516e-90,0.667578544135958,0.783,0.682,9.63563712509769e-86,"b_cells","RPL37"
5.34815211712459e-90,0.691093864819603,0.754,0.625,1.615569791541e-85,"b_cells","RPS13"
7.11175625321061e-90,0.797767712356074,0.677,0.507,2.14831932896986e-85,"b_cells","RPS27A"
2.38128151147066e-89,1.01239798954901,0.18,0.013,7.19337518985056e-85,"b_cells","SPIB"
5.83600960264863e-89,0.615134719423472,0.815,0.702,1.7629417807681e-84,"b_cells","RPL35"
1.61110017456687e-88,0.534808029890676,0.899,0.727,4.86681140733161e-84,"b_cells","HLA-DRB1"
2.02838894790592e-88,0.768247024236234,0.681,0.495,6.12735733383421e-84,"b_cells","RPL26"
7.26458455079715e-88,0.828805418884766,0.8,0.483,2.1944857011048e-83,"b_cells","CXCR4"
5.17667551885511e-87,-0.992528313452317,0.967,0.971,1.56377014073575e-82,"b_cells","PRG4"
2.60959263231836e-86,0.616403977509862,0.862,0.748,7.88305742370731e-82,"b_cells","RPS3"
4.90329444335953e-86,1.06839099866524,0.539,0.256,1.48118718545005e-81,"b_cells","BIRC3"
8.09478874800487e-86,0.948091283279831,0.196,0.019,2.44527378499731e-81,"b_cells","BLNK"
1.26816794107603e-85,1.11354119035461,0.266,0.048,3.83088171640248e-81,"b_cells","STRBP"
1.33906433486312e-85,1.05156673412886,0.229,0.03,4.0450455427545e-81,"b_cells","WDFY4"
1.55270879244494e-85,0.765549224498622,0.82,0.668,4.69042272021769e-81,"b_cells","BTG1"
1.67854615406327e-85,0.704264973641786,0.739,0.594,5.07055222219434e-81,"b_cells","RPS15"
2.49843746617746e-85,-1.224083654766,0.727,0.84,7.54727989782888e-81,"b_cells","CLU"
2.26701239401927e-84,0.325325864750306,0.848,0.687,6.84819103985342e-80,"b_cells","IGHM"
3.96892283264674e-84,0.641297897987743,0.905,0.812,1.19893220928593e-79,"b_cells","RPS14"
1.11392639402085e-83,0.831777863579648,0.703,0.413,3.36494885105818e-79,"b_cells","LAPTM5"
1.16485193968354e-83,0.704381934772251,0.78,0.634,3.51878473939605e-79,"b_cells","RPL31"
8.04470544662595e-83,0.661419210552107,0.683,0.592,2.43014462131677e-78,"b_cells","RPL39"
1.3018796993201e-82,-1.16127698138956,0.444,0.724,3.93271819570616e-78,"b_cells","LUM"
2.38571160044237e-82,0.639953527366232,0.835,0.724,7.20675760261631e-78,"b_cells","RPL28"
1.80589578359669e-81,-1.12259570803848,0.437,0.725,5.45524998308888e-77,"b_cells","C1R"
3.77530979769064e-81,0.717632092419911,0.629,0.49,1.14044558368639e-76,"b_cells","RPS2"
5.48707422089591e-81,-1.15900454790098,0.25,0.627,1.65753538064824e-76,"b_cells","CTSD"
7.91521104884204e-81,0.628789777369827,0.8,0.702,2.3910269536342e-76,"b_cells","RPL35A"
9.42526501009078e-81,0.566434997895915,0.906,0.824,2.84718405424822e-76,"b_cells","RPS12"
3.6951126213304e-80,0.934618020233235,0.572,0.275,1.11621962065149e-75,"b_cells","HLA-DQB1"
5.48889381820526e-80,0.762295530882594,0.589,0.428,1.65808504460344e-75,"b_cells","RPL23A"
8.47257259268554e-80,0.698805388448065,0.73,0.546,2.55939472879845e-75,"b_cells","RPS15A"
1.40293671262488e-79,0.634084421891828,0.723,0.637,4.23799122149725e-75,"b_cells","RPS5"
1.72612577916004e-79,-1.15900866120058,0.174,0.56,5.21428075368665e-75,"b_cells","LRP1"
2.77533588814411e-78,0.835881402521536,0.561,0.358,8.38373465090572e-74,"b_cells","RPS27"
4.93473486696822e-78,1.01802373197217,0.503,0.196,1.49068470861376e-73,"b_cells","LTB"
3.73847489096691e-77,-0.688936182368024,0.714,0.918,1.12931849506328e-72,"b_cells","S100A4"
5.20857091972216e-77,-0.809526227495157,0.479,0.8,1.57340510342967e-72,"b_cells","ITM2B"
8.4714089099239e-77,-1.01534385014128,0.688,0.841,2.55904320350981e-72,"b_cells","PLA2G2A"
1.01811160368057e-75,0.813903029112717,0.125,0.004,3.07551153239827e-71,"b_cells","TNFRSF13B"
1.76860983631452e-75,1.15352006909144,0.277,0.057,5.34261659353891e-71,"b_cells","LRMP"
2.40842225565778e-75,0.586858703436433,0.794,0.715,7.27536194989102e-71,"b_cells","RPL27"
1.26236059293513e-74,1.05448174914093,0.268,0.047,3.81333887913843e-70,"b_cells","PARP15"
2.66116686608462e-74,0.641539452978376,0.706,0.576,8.03885286906843e-70,"b_cells","RPL36"
5.16574771921824e-74,0.611775958514562,0.681,0.608,1.56046907102145e-69,"b_cells","FAU"
7.98677655548619e-74,1.07810425707623,0.295,0.068,2.41264546188127e-69,"b_cells","MARCH1"
9.14033626622426e-74,0.913798277390278,0.444,0.257,2.76111277930102e-69,"b_cells","SP110"
4.17527501450213e-73,0.838912091715455,0.587,0.318,1.2612670763808e-68,"b_cells","HLA-DRB5"
3.16467223939933e-72,0.86363752670524,0.138,0.008,9.55984190077749e-68,"b_cells","GAPT"
4.16725346254984e-72,1.1262108500728,0.35,0.092,1.25884392596706e-67,"b_cells","FAM65B"
4.36076812684913e-72,-0.907268892230096,0.229,0.609,1.31730083575859e-67,"b_cells","LMNA"
5.76307286546411e-72,1.02365976783598,0.305,0.105,1.7409090511994e-67,"b_cells","SWAP70"
3.18504540283874e-71,0.899541121414343,0.512,0.223,9.62138515289527e-67,"b_cells","PTPRCAP"
5.442153424895e-71,-0.793916828108815,0.602,0.833,1.64396570659228e-66,"b_cells","PSAP"
6.83527843548226e-70,1.08700736422228,0.295,0.076,2.06480090979048e-65,"b_cells","SELL"
8.55255034397576e-70,0.675239776308504,0.677,0.531,2.5835544079082e-65,"b_cells","RPS25"
4.48916686817994e-69,-0.834470396097893,0.727,0.879,1.3560875275398e-64,"b_cells","TIMP1"
8.42230660057175e-69,0.817600442864111,0.127,0.006,2.54421037790072e-64,"b_cells","KIAA0125"
1.86697942095598e-68,-1.22062202478083,0.272,0.602,5.63977143482384e-64,"b_cells","CCDC80"
2.00879436448269e-68,0.696977939465821,0.694,0.554,6.06816601622931e-64,"b_cells","RPL3"
1.00110357810673e-67,0.637300461707495,0.738,0.624,3.02413368874481e-63,"b_cells","RPL12"
1.16843017697151e-67,0.519895761189566,0.875,0.798,3.52959387859553e-63,"b_cells","RPL37A"
2.0685909667205e-67,0.614138831081865,0.747,0.563,6.24879959226929e-63,"b_cells","HLA-DPB1"
2.7589852538921e-67,1.0492245765851,0.303,0.079,8.33434265495725e-63,"b_cells","RASGRP2"
2.21918101501432e-66,-1.20465584474741,0.218,0.551,6.70370201015525e-62,"b_cells","CYP1B1"
3.90864261245892e-66,-1.18635012699508,0.235,0.558,1.18072276037159e-61,"b_cells","MMP2"
6.70612007494522e-66,0.27175101847056,1,1,2.02578475223945e-61,"b_cells","MALAT1"
7.80870211472247e-66,1.03650495776978,0.299,0.086,2.35885273481536e-61,"b_cells","SP140"
2.59405225480772e-65,-0.742696103505547,0.749,0.911,7.83611305132316e-61,"b_cells","FOS"
4.39429780285166e-64,0.816897767559045,0.141,0.017,1.32742948028543e-59,"b_cells","HLA-DOB"
4.81589781753174e-64,0.84943178102064,0.165,0.029,1.45478641271999e-59,"b_cells","SNX22"
5.5375638914376e-64,0.682192841984054,0.545,0.412,1.67278730032547e-59,"b_cells","RPL10A"
1.81638570025767e-63,-0.76256200915087,0.532,0.807,5.48693792333838e-59,"b_cells","CST3"
4.2412463881553e-63,0.631576969741471,0.672,0.478,1.28119570893395e-58,"b_cells","HLA-DPA1"
4.35786755200138e-63,-0.788228544746534,0.334,0.68,1.31642463010858e-58,"b_cells","CD63"
4.67914049414963e-63,0.540337420836146,0.791,0.709,1.41347476047272e-58,"b_cells","RPL23"
1.11263423474371e-62,0.941200154791555,0.154,0.021,3.3610454963138e-58,"b_cells","CD72"
1.57443436590394e-62,-0.660090837339646,0.62,0.861,4.75605133252262e-58,"b_cells","S100A6"
2.48813095328136e-62,0.870968181540173,0.176,0.027,7.51614598367234e-58,"b_cells","HVCN1"
6.08010884975512e-62,-1.03677438899455,0.16,0.504,1.83667928133403e-57,"b_cells","CALD1"
8.87541954260147e-62,0.907962641945513,0.237,0.092,2.68108673542905e-57,"b_cells","ORAI2"
1.33616665900213e-61,0.561836027723543,0.683,0.597,4.03629224351362e-57,"b_cells","RPL4"
1.6596135511225e-61,0.832469869489097,0.161,0.021,5.01336061523086e-57,"b_cells","SCIMP"
1.69618752024244e-61,-0.915991305194838,0.383,0.671,5.12384326114835e-57,"b_cells","C1S"
1.71741938624302e-61,0.562042032023652,0.881,0.752,5.18798048196291e-57,"b_cells","MT-CO1"
2.19246653809433e-61,-0.853729589602216,0.284,0.614,6.62300291827536e-57,"b_cells","TYMP"
8.12833426110611e-61,0.894237349360393,0.268,0.118,2.45540721359493e-56,"b_cells","STX7"
1.80095172610796e-60,0.837119018378673,0.206,0.06,5.44031497422692e-56,"b_cells","CYB561A3"
1.97645658720176e-60,-1.10091329742847,0.226,0.547,5.97048005861909e-56,"b_cells","FAM84A"
2.34312441803561e-60,-1.13309675408048,0.158,0.477,7.07811024200197e-56,"b_cells","IGFBP4"
2.41671112914131e-60,0.500825223729735,0.846,0.781,7.30040097891007e-56,"b_cells","RPS16"
5.57990559767105e-60,-0.8762431727447,0.239,0.586,1.68557788294447e-55,"b_cells","TIMP2"
8.19858287872351e-60,-1.02865607275551,0.358,0.594,2.4766279160048e-55,"b_cells","SPARCL1"
1.68536295961452e-59,0.754697816149468,0.13,0.017,5.09114442840355e-55,"b_cells","CPNE5"
1.7565083783312e-59,0.497494258003656,0.818,0.77,5.30606050926288e-55,"b_cells","RPS4X"
2.15463623039519e-59,0.607484864451816,0.655,0.524,6.50872512477778e-55,"b_cells","RPL14"
4.96981332816168e-59,0.778022895503357,0.448,0.303,1.50128121017108e-54,"b_cells","PARP14"
2.15113236828027e-58,0.49286219212815,0.806,0.744,6.49814065810103e-54,"b_cells","RPL38"
2.181322820352e-58,-0.756326579730856,0.134,0.459,6.58933997571932e-54,"b_cells","LGALS3"
2.59168347441286e-58,-0.99873342730551,0.134,0.459,7.82895743950637e-54,"b_cells","TNFAIP2"
3.35677226900919e-58,-0.908701423326896,0.147,0.482,1.0140137670223e-53,"b_cells","DAB2"
3.88309185078244e-58,0.751509533536499,0.455,0.3,1.17300438628436e-53,"b_cells","ITSN2"
8.675050439675e-58,0.84203007437752,0.163,0.025,2.62055923681702e-53,"b_cells","POU2AF1"
1.28449822125676e-57,-1.0699190892119,0.292,0.597,3.88021222677242e-53,"b_cells","TIMP3"
4.66239669179386e-57,-0.968323783385587,0.306,0.607,1.40841679265709e-52,"b_cells","FSTL1"
7.75161757585484e-57,0.449634869002757,0.846,0.756,2.34160863731423e-52,"b_cells","PABPC1"
8.72872835469753e-57,-1.0406424588405,0.152,0.463,2.63677426138703e-52,"b_cells","EFEMP1"
6.04925457617303e-56,-0.790713315462659,0.18,0.514,1.82735882237035e-51,"b_cells","ANXA2"
8.36062232490444e-56,-0.873483972292092,0.294,0.611,2.52557679190713e-51,"b_cells","SERPING1"
8.70546093303002e-56,-1.01899902696017,0.349,0.615,2.62974563864971e-51,"b_cells","DCN"
2.16624032106783e-55,-0.733321557073253,0.387,0.702,6.54377876188169e-51,"b_cells","ZFP36"
2.25262705774868e-55,-0.872634624057637,0.262,0.579,6.80473581604723e-51,"b_cells","IFITM3"
3.56685105532875e-55,-0.919671405021797,0.266,0.583,1.07747436679371e-50,"b_cells","GSN"
1.73444489378347e-54,0.598203268538568,0.736,0.68,5.23941113514111e-50,"b_cells","TXNIP"
2.87067316980283e-54,0.475925393555282,0.785,0.73,8.67172951134038e-50,"b_cells","RPL8"
3.31525203392911e-54,-0.764996245726779,0.09,0.386,1.00147133440931e-49,"b_cells","NUCB2"
4.13649328151155e-54,0.712806025161594,0.413,0.284,1.24955189047901e-49,"b_cells","RPSA"
4.40429917439022e-54,-0.888585933367658,0.193,0.508,1.3304506945998e-49,"b_cells","PTRF"
7.87459992722882e-54,-1.0683765425168,0.277,0.53,2.37875914601728e-49,"b_cells","CXCL12"
1.5154344075385e-53,-0.883749953437109,0.314,0.598,4.57782425829229e-49,"b_cells","COL6A2"
1.97462243575502e-53,-0.375748605431989,0.473,0.347,5.96493945392876e-49,"b_cells","IGKC"
2.74549132792854e-53,0.981068475343325,0.292,0.096,8.29358020340655e-49,"b_cells","IRF8"
3.2517040750261e-53,-1.04064494022683,0.161,0.467,9.82274766983884e-49,"b_cells","SOD2"
3.64498753331145e-53,-0.67967478636821,0.462,0.751,1.10107783406272e-48,"b_cells","S100A10"
5.10887939210346e-53,-1.04978022034806,0.341,0.614,1.54329028676661e-48,"b_cells","EGR1"
5.66130218675112e-53,0.750415795861533,0.112,0.006,1.71016616457378e-48,"b_cells","STAP1"
1.09175134781376e-52,0.752824524455002,0.273,0.176,3.29796247147581e-48,"b_cells","CCDC50"
1.14884907910171e-52,-0.980278014533986,0.503,0.725,3.47044329815044e-48,"b_cells","COL3A1"
1.22025325075003e-52,-0.895865124419504,0.272,0.55,3.68614101986568e-48,"b_cells","SRGN"
1.34718227175426e-52,-0.733627386562583,0.653,0.789,4.06956820651526e-48,"b_cells","CRTAC1"
1.3499440029228e-52,0.695295833718823,0.477,0.349,4.07791084402921e-48,"b_cells","SP100"
1.90356477244194e-52,0.711934486632819,0.116,0.01,5.75028846459261e-48,"b_cells","AFF3"
3.00592577775272e-52,-0.850576406452229,0.455,0.704,9.08030058943543e-48,"b_cells","HTRA1"
3.12146591416143e-52,0.841328523112725,0.259,0.095,9.42932423349884e-48,"b_cells","SYK"
4.41571919315832e-52,0.464254734774598,0.739,0.695,1.33390045386927e-47,"b_cells","UBA52"
5.60645353787377e-52,0.856252305786022,0.176,0.031,1.69359748472091e-47,"b_cells","BTK"
5.75418591106718e-52,0.478540798898592,0.67,0.632,1.73822448001517e-47,"b_cells","RPS9"
5.87140767222623e-52,0.492132504443149,0.602,0.536,1.7736348296261e-47,"b_cells","RPL5"
7.12904117701247e-52,-0.685983062558552,0.27,0.602,2.15354075875193e-47,"b_cells","APLP2"
8.34751217384359e-52,-0.683414972127436,0.145,0.452,2.52161647747467e-47,"b_cells","DSTN"
9.75802428725644e-52,-0.84381147796777,0.237,0.545,2.94770397669443e-47,"b_cells","COL6A1"
1.30894543239123e-51,-0.849741231547615,0.15,0.459,3.95406236216743e-47,"b_cells","HSPB1"
1.46157971625526e-51,-1.15053204823177,0.323,0.571,4.4151400068639e-47,"b_cells","COL1A1"
4.66223582578983e-51,-0.832935122259384,0.211,0.522,1.40836819825459e-46,"b_cells","NNMT"
1.26629082646838e-50,-1.02303089336324,0.194,0.484,3.82521132859567e-46,"b_cells","TNC"
2.60847608332982e-50,0.769249241422454,0.123,0.011,7.87968455252271e-46,"b_cells","CLECL1"
4.13881311543582e-50,-0.494168245002523,0.444,0.734,1.25025266591085e-45,"b_cells","AHNAK"
5.50104990645415e-50,-0.670663261357664,0.209,0.523,1.66175715574167e-45,"b_cells","RRBP1"
6.09471349333295e-50,-0.919724048200754,0.341,0.628,1.84109105206602e-45,"b_cells","SPARC"
6.71305807755498e-50,-0.615954761658147,0.119,0.394,2.02788058406781e-45,"b_cells","DPYSL2"
1.16121230927753e-49,-0.739796713298376,0.398,0.655,3.50779014386556e-45,"b_cells","CTSB"
1.46793010403635e-49,-1.09228744986706,0.138,0.413,4.434323258273e-45,"b_cells","CTGF"
2.07879499610202e-49,-0.982408489629023,0.11,0.396,6.27962392422499e-45,"b_cells","MT1E"
2.13736044877058e-49,-0.909663968150314,0.446,0.675,6.45653844364618e-45,"b_cells","AC104820.2"
4.94568274768537e-49,-0.71863178860434,0.149,0.449,1.4939918444208e-44,"b_cells","APP"
6.40919333486445e-49,0.803504481313478,0.174,0.033,1.93608912259585e-44,"b_cells","LILRB1"
6.84562760675658e-49,0.680576326708691,0.417,0.327,2.06792718744903e-44,"b_cells","RPS28"
7.89239844401285e-49,-0.818894336604835,0.284,0.579,2.3841357219674e-44,"b_cells","IFI27"
1.92086584968007e-48,0.630358015076828,0.376,0.299,5.80255155871357e-44,"b_cells","SMIM14"
2.34902698693774e-48,-0.670270500505642,0.185,0.494,7.09594072214154e-44,"b_cells","ANXA5"
5.11582639975307e-48,-1.11913860126226,0.103,0.377,1.54538883883741e-43,"b_cells","FYB"
7.70578092607249e-48,0.676668549338398,0.406,0.233,2.32776230214798e-43,"b_cells","SEPT6"
8.20146214941625e-48,-0.709074140469746,0.053,0.305,2.47749768609566e-43,"b_cells","CYBRD1"
8.76827858941848e-48,-1.31558140669473,0.213,0.434,2.64872159629153e-43,"b_cells","C1QB"
8.99487192576021e-48,0.479918608711071,0.655,0.604,2.71717091133365e-43,"b_cells","PNISR"
1.07533743576485e-47,-0.808899318822167,0.264,0.567,3.24837932595845e-43,"b_cells","PCOLCE"
3.0067413238833e-47,-0.681167068867684,0.163,0.452,9.08276419118668e-43,"b_cells","DST"
3.90618337190984e-47,-0.459429739004116,0.798,0.945,1.17997987298652e-42,"b_cells","NEAT1"
5.24340952929416e-47,-0.886135131431375,0.138,0.424,1.58392915060918e-42,"b_cells","CAV1"
6.13286777398144e-47,-0.71992993108886,0.145,0.423,1.85261669716431e-42,"b_cells","NBL1"
6.64835995217195e-47,0.419420085417549,0.587,0.57,2.0083365743521e-42,"b_cells","RPL15"
7.5883227404324e-47,-0.743497845203494,0.094,0.356,2.29228053342982e-42,"b_cells","ENAH"
9.14592794139116e-47,0.587378012556403,0.473,0.408,2.76280191253544e-42,"b_cells","PNN"
9.88638159720656e-47,0.430939068003325,0.936,0.884,2.98647815288416e-42,"b_cells","MT-CO2"
1.0871798990651e-46,0.474274877385799,0.494,0.468,3.28415303909586e-42,"b_cells","NACA"
1.29768135764426e-46,0.741222736981334,0.422,0.213,3.92003584517179e-42,"b_cells","HLA-DQA2"
1.3577687103227e-46,0.777406882605023,0.343,0.172,4.1015477201428e-42,"b_cells","STK17A"
2.00129403656747e-46,-0.823422475423969,0.09,0.363,6.04550902566302e-42,"b_cells","CFH"
4.14924169235889e-46,0.814367567629763,0.233,0.088,1.25340293042777e-41,"b_cells","CIITA"
6.51354651189385e-46,-0.823152374268413,0.083,0.342,1.96761213031289e-41,"b_cells","SCARA5"
6.55177076591633e-46,-1.26188189150866,0.064,0.315,1.97915891296801e-41,"b_cells","HSPA1A"
8.14635631419003e-46,0.761429990408674,0.141,0.032,2.46085131539052e-41,"b_cells","P2RX5"
1.01210728202714e-45,-0.787559487121316,0.073,0.334,3.05737367754758e-41,"b_cells","APOL1"
1.02458515199737e-45,-0.601250885717047,0.183,0.473,3.09506682715364e-41,"b_cells","LAPTM4A"
1.06307819230618e-45,-0.794405307451394,0.233,0.516,3.21134660331849e-41,"b_cells","ABI3BP"
2.36822998121306e-45,-0.77802964735783,0.092,0.361,7.15394912724842e-41,"b_cells","CD9"
2.83125052455913e-45,0.628258967955028,0.418,0.306,8.55264158458821e-41,"b_cells","GRB2"
3.1176384480171e-45,0.521181377613219,0.536,0.463,9.41776222377004e-41,"b_cells","RPL24"
3.23503838218476e-45,0.816068649234445,0.251,0.109,9.77240394490373e-41,"b_cells","SMC6"
3.86140360043643e-45,0.753788732581711,0.255,0.113,1.16645279961984e-40,"b_cells","NCOA3"
4.67887767113281e-45,-0.424920937385871,0.193,0.466,1.4133953668958e-40,"b_cells","CALR"
5.10196608338505e-45,0.542251252571061,0.45,0.389,1.54120191446896e-40,"b_cells","RPL22"
5.2710713138546e-45,-0.75705833389379,0.272,0.571,1.5922852224892e-40,"b_cells","ISLR"
5.32921363310719e-45,0.718639811445902,0.457,0.258,1.60984885428902e-40,"b_cells","HLA-DMB"
5.82115721730225e-45,-1.06820377661475,0.24,0.446,1.75845517220266e-40,"b_cells","C1QA"
5.39981742771412e-44,-0.720974027674476,0.083,0.344,1.63117684856388e-39,"b_cells","PTMS"
6.59823341145242e-44,0.766763378631935,0.244,0.105,1.99319434893155e-39,"b_cells","GGA2"
1.11736543190319e-43,-0.871629100888261,0.099,0.363,3.37533749669317e-39,"b_cells","CD68"
1.15146318987489e-43,0.288410924074192,0.873,0.764,3.47834000397407e-39,"b_cells","TMSB4X"
1.47134855866908e-43,-0.535538753940395,0.257,0.548,4.44464972602755e-39,"b_cells","CD99"
1.78211056290822e-43,-0.700435555907903,0.22,0.492,5.38339958843316e-39,"b_cells","RHOB"
3.1875705821849e-43,0.710670548304085,0.163,0.062,9.62901321466413e-39,"b_cells","CD40"
3.30962694413937e-43,-0.785673453788878,0.117,0.387,9.9977210728562e-39,"b_cells","CEBPD"
3.52135798172986e-43,0.536095914501454,0.361,0.283,1.06373181912096e-38,"b_cells","RPL7A"
3.60806821214594e-43,0.649306849799155,0.336,0.197,1.08992524552505e-38,"b_cells","RPS7"
4.66908487252333e-43,-0.358971098146819,0.16,0.396,1.41043715829185e-38,"b_cells","HDLBP"
6.80949730659674e-43,-0.614125644127032,0.145,0.411,2.05701294637674e-38,"b_cells","NUPR1"
7.81335214808428e-43,0.783691427011718,0.281,0.104,2.3602574168933e-38,"b_cells","LIMD2"
8.1508839163663e-43,0.643656798252705,0.374,0.267,2.46221901345593e-38,"b_cells","RPL9"
9.98879249082357e-43,-0.563812613813003,0.206,0.491,3.01741443562798e-38,"b_cells","RTN4"
1.21484238776756e-42,-0.61897030377517,0.154,0.421,3.66979588496825e-38,"b_cells","S100A11"
1.40928818636382e-42,-0.871963073571628,0.099,0.354,4.25717775336783e-38,"b_cells","VCAM1"
1.49429026283035e-42,0.566419273960835,0.477,0.394,4.51395202595793e-38,"b_cells","GLTSCR2"
1.54703992207756e-42,0.614254864763158,0.424,0.362,4.6732981966119e-38,"b_cells","BOD1L1"
2.03341305078769e-42,0.506800563562536,0.378,0.328,6.14253414381947e-38,"b_cells","ZFAS1"
2.31558946557269e-42,-0.600466591560614,0.09,0.341,6.99493265760199e-38,"b_cells","NFIC"
2.58560282699047e-42,-0.801892526911172,0.044,0.272,7.81058901977283e-38,"b_cells","NFIB"
3.28538421041498e-42,-0.849178358530227,0.292,0.537,9.92448862282158e-38,"b_cells","COL6A3"
3.93655403741998e-42,0.698563267975809,0.194,0.117,1.18915424362383e-37,"b_cells","MBD4"
3.94737711322036e-42,0.526343490835596,0.492,0.427,1.19242367836161e-37,"b_cells","MGEA5"
4.87381985032734e-42,0.734562212962409,0.394,0.211,1.47228350038688e-37,"b_cells","CD53"
5.14625895771688e-42,-0.913604253184083,0.044,0.272,1.55458190594711e-37,"b_cells","STEAP4"
5.22368657046705e-42,-0.884506730397755,0.147,0.421,1.57797123920669e-37,"b_cells","SEMA3C"
9.40520180812563e-42,-0.832094094559995,0.22,0.441,2.84112336219859e-37,"b_cells","APOE"
1.14001939809096e-41,-0.660367476855224,0.455,0.662,3.44377059775316e-37,"b_cells","CFD"
1.25080110994035e-41,-0.88466069315056,0.05,0.278,3.7784199929078e-37,"b_cells","ID2"
1.53949154951134e-41,-0.794135569747188,0.073,0.317,4.65049607276387e-37,"b_cells","EMP1"
1.83146281501097e-41,-0.725771334776471,0.064,0.295,5.53248287158514e-37,"b_cells","LAMB1"
3.00836330243649e-41,-0.705627274276917,0.053,0.283,9.08766386400014e-37,"b_cells","NFIX"
4.26127986317218e-41,-0.734024295030987,0.046,0.272,1.28724742106705e-36,"b_cells","CEBPB"
5.03525624172857e-41,0.760837316239453,0.229,0.101,1.52105020550137e-36,"b_cells","PPM1K"
5.8543538876213e-41,0.637686276310834,0.105,0.022,1.76848322237264e-36,"b_cells","CDCA7L"
6.55694683691589e-41,-1.01418516853618,0.068,0.303,1.98072250049555e-36,"b_cells","IGFBP5"
6.5941529335835e-41,-0.675562681727673,0.198,0.467,1.9919617181769e-36,"b_cells","PLAC9"
6.67172956167162e-41,0.384379037557435,0.719,0.705,2.01539606598976e-36,"b_cells","GNB2L1"
8.15622550866172e-41,-0.626158810051959,0.101,0.352,2.46383260165653e-36,"b_cells","CALU"
1.1334127169646e-40,-0.692510958313559,0.099,0.354,3.42381313540666e-36,"b_cells","PMP22"
1.36834800645283e-40,-0.491721109650546,0.651,0.614,4.13350565789271e-36,"b_cells","IGHG1"
1.65728006116837e-40,-0.919395129962503,0.286,0.497,5.0063116087774e-36,"b_cells","CHI3L2"
1.69962502871766e-40,0.79418298895059,0.261,0.099,5.13422728675031e-36,"b_cells","ATP2A3"
1.72164462158028e-40,-0.751096188856561,0.097,0.349,5.20074407286971e-36,"b_cells","CREB5"
1.89040032767277e-40,0.702863110783519,0.172,0.066,5.7105213098339e-36,"b_cells","CHD7"
2.06274018123733e-40,-0.77773499704931,0.105,0.353,6.23112553948174e-36,"b_cells","ITGBL1"
2.11510534959019e-40,0.496341558482521,0.488,0.416,6.38931024004204e-36,"b_cells","ARGLU1"
3.03817900472037e-40,-0.452128987091917,0.11,0.346,9.1777311374593e-36,"b_cells","PTTG1IP"
3.81911121134958e-40,0.418561111423829,0.796,0.737,1.15367711472448e-35,"b_cells","TSC22D3"
3.92249393484367e-40,-0.549119322600234,0.191,0.465,1.18490696783758e-35,"b_cells","P4HB"
4.1115520369875e-40,0.680444503218978,0.29,0.172,1.24201763933318e-35,"b_cells","PTPN1"
4.16008955585187e-40,-0.657849472381017,0.134,0.391,1.25667985303173e-35,"b_cells","PLTP"
4.26113629510881e-40,0.679347164845768,0.305,0.183,1.28720405202647e-35,"b_cells","PRDM2"
4.61456728571407e-40,-0.734943718246326,0.09,0.338,1.39396848566851e-35,"b_cells","GOLM1"
4.9289005490181e-40,-0.708216955693023,0.051,0.274,1.48892227784739e-35,"b_cells","PLXDC2"
5.62350083956958e-40,0.608608103510843,0.444,0.316,1.69874713361718e-35,"b_cells","HLA-DMA"
9.1029931344939e-40,-0.646815861525733,0.039,0.248,2.74983216606792e-35,"b_cells","RP11-572C15.6"
1.02390537959205e-39,-0.83465976807226,0.083,0.327,3.09301337067167e-35,"b_cells","SAMHD1"
1.16032134354905e-39,-0.894171496794577,0.077,0.313,3.50509871459298e-35,"b_cells","MAF"
1.25800864300226e-39,-0.91375296289315,0.13,0.373,3.80019250878121e-35,"b_cells","SGK1"
1.77991042308994e-39,-1.24560951598776,0.068,0.291,5.3767534060701e-35,"b_cells","IL32"
1.90329656360728e-39,0.733184572643497,0.147,0.027,5.74947825934488e-35,"b_cells","RASGRP3"
1.9443385589157e-39,-0.43854197410487,0.261,0.519,5.87345791877254e-35,"b_cells","ENO1"
2.17933919017228e-39,-0.621650372103656,0.072,0.304,6.58334782567243e-35,"b_cells","GOLIM4"
2.76734776379951e-39,0.554106644682621,0.512,0.449,8.35960412488557e-35,"b_cells","KLF2"
3.16784675580549e-39,-0.673359850467758,0.031,0.237,9.56943147993723e-35,"b_cells","NFIA"
4.98284805133922e-39,-0.59939105259623,0.11,0.358,1.50521873934855e-34,"b_cells","LIMA1"
5.03606758347882e-39,-0.749685769005937,0.092,0.337,1.52129529561728e-34,"b_cells","KLF4"
5.56435785426536e-39,-0.520486646699541,0.117,0.359,1.68088122061648e-34,"b_cells","EPB41L2"
6.71550249660498e-39,0.597348437559634,0.248,0.165,2.02861899417443e-34,"b_cells","RPL29"
7.82640600392667e-39,-0.841394626405328,0.231,0.491,2.36420072566617e-34,"b_cells","THBS4"
8.690007862356e-39,-0.668326684384256,0.053,0.27,2.6250775750605e-34,"b_cells","PLEKHA4"
1.13113044132005e-38,0.562740026862246,0.165,0.122,3.41691883713961e-34,"b_cells","PPAPDC1B"
1.53272601577694e-38,-0.769083709493882,0.127,0.376,4.63005874845898e-34,"b_cells","MEG3"
1.62713428101717e-38,0.431481751162479,0.459,0.41,4.91524723609667e-34,"b_cells","MT-ATP8"
1.80775926993589e-38,-0.543168665173455,0.339,0.62,5.46087920262233e-34,"b_cells","CD81"
2.38577263949918e-38,0.50999329224907,0.418,0.343,7.20694198939913e-34,"b_cells","RPL6"
2.96568216895083e-38,0.426953490359828,0.429,0.425,8.95873269596668e-34,"b_cells","SCAF11"
3.06989612178797e-38,-0.619938829479719,0.147,0.406,9.2735422046971e-34,"b_cells","LTBP3"
3.16103758304891e-38,-0.649200127402359,0.094,0.334,9.54886233087415e-34,"b_cells","MRC2"
4.96318553624015e-38,0.593363085557894,0.123,0.06,1.49927908678742e-33,"b_cells","AIM2"
6.82602128315098e-38,-0.607808401346754,0.123,0.365,2.06200450921425e-33,"b_cells","VKORC1"
1.21980097345247e-37,-0.539922043136031,0.057,0.266,3.68477478060521e-33,"b_cells","WBP5"
1.26639089279241e-37,-0.622918455950175,0.061,0.272,3.8255136089473e-33,"b_cells","HEXB"
1.80377994553954e-37,-0.637352575615686,0.185,0.438,5.44885845948585e-33,"b_cells","IFI6"
1.80671278250408e-37,-0.527695394519137,0.09,0.312,5.45771797338831e-33,"b_cells","RBMS1"
2.09515262357996e-37,-0.481856905630321,0.125,0.346,6.32903704531035e-33,"b_cells","CTSA"
2.54938368552088e-37,-0.778248584665493,0.15,0.391,7.70117823722149e-33,"b_cells","GADD45B"
3.60084993025632e-37,-0.596827612481921,0.086,0.316,1.08774474693183e-32,"b_cells","PAM"
4.08567015566837e-37,-0.778405631500676,0.128,0.369,1.2341992406243e-32,"b_cells","GPNMB"
6.50194773525918e-37,0.659930631088126,0.106,0.018,1.96410837186709e-32,"b_cells","ICOSLG"
6.70833501632257e-37,-1.10682968847438,0.048,0.252,2.02645384173072e-32,"b_cells","CD2"
8.89353079881664e-37,0.33036616222573,0.475,0.512,2.68655778370653e-32,"b_cells","RBM39"
9.10125528535429e-37,-0.56751688503927,0.064,0.269,2.74930719659982e-32,"b_cells","BCAT1"
9.26755819837646e-37,0.715294636379718,0.306,0.166,2.79954398056556e-32,"b_cells","SYNGR2"
1.05203929606662e-36,-0.361201034824256,0.22,0.465,3.17800030555806e-32,"b_cells","EID1"
1.09629218883198e-36,-0.539541572211329,0.206,0.459,3.31167944402365e-32,"b_cells","RBPJ"
1.15700466650439e-36,-0.894328910911698,0.097,0.332,3.49507969657646e-32,"b_cells","MT1X"
1.21123583651952e-36,-0.498822659342673,0.103,0.329,3.65890121495815e-32,"b_cells","LDHA"
1.25897954558369e-36,-0.539618396011676,0.061,0.27,3.80312541129921e-32,"b_cells","NGFRAP1"
1.43680429789067e-36,-0.45312160643418,0.145,0.378,4.34029842306815e-32,"b_cells","LGALS3BP"
1.44505805084352e-36,0.705052669200681,0.143,0.028,4.36523135998809e-32,"b_cells","HSH2D"
1.56233067349329e-36,-0.508711622209226,0.174,0.429,4.71948849848853e-32,"b_cells","OPTN"
1.77371655744844e-36,-0.454326932747227,0.123,0.347,5.35804297674024e-32,"b_cells","SERINC1"
1.8037475699818e-36,0.704163359896954,0.196,0.094,5.44876065940101e-32,"b_cells","DGKD"
1.81118852485301e-36,0.808751667237859,0.279,0.127,5.47123829587598e-32,"b_cells","CD83"
1.82565527105727e-36,-0.693683044982982,0.072,0.296,5.5149394428098e-32,"b_cells","PRSS23"
1.85687281870745e-36,0.697659171367688,0.233,0.127,5.60924141075147e-32,"b_cells","TRAF5"
1.97305170010397e-36,0.609809705064053,0.112,0.034,5.96019457567406e-32,"b_cells","QRSL1"
2.14127235158449e-36,-0.460726975151816,0.24,0.504,6.46835551966641e-32,"b_cells","PDIA3"
2.18595438085767e-36,0.273539576774911,0.418,0.481,6.60333099369485e-32,"b_cells","COX7C"
2.34823496171179e-36,-0.51228968969612,0.095,0.309,7.09354817233898e-32,"b_cells","S100A13"
3.53712796908325e-36,-0.789246437557432,0.066,0.288,1.06849561690067e-31,"b_cells","ATF3"
4.13450324061608e-36,-0.972932326236574,0.114,0.343,1.24895073892531e-31,"b_cells","VCAN"
5.68169009274392e-36,-0.626104378536876,0.026,0.214,1.71632494321608e-31,"b_cells","C2"
6.93519631228529e-36,0.25504428788072,0.517,0.558,2.09498410201514e-31,"b_cells","EEF1D"
6.94291025048936e-36,0.467410737034473,0.242,0.216,2.09731432846783e-31,"b_cells","STAT6"
8.42617378528398e-36,-0.874590887437347,0.117,0.334,2.54537857705858e-31,"b_cells","COL14A1"
8.74402844006159e-36,0.706867752692539,0.145,0.032,2.6413961111738e-31,"b_cells","PLCG2"
1.1454841654037e-35,-0.542234475629093,0.064,0.273,3.4602785668515e-31,"b_cells","PLD3"
1.23920934726045e-35,-0.499453712643379,0.031,0.215,3.74340359620437e-31,"b_cells","CPQ"
1.52597884868154e-35,-0.654976657975063,0.112,0.347,4.60967690609718e-31,"b_cells","LAMA4"
1.69702345997269e-35,0.28208867900431,0.618,0.633,5.12636846788551e-31,"b_cells","EIF1"
1.82529589131459e-35,-0.560244135820262,0.464,0.711,5.51385382848311e-31,"b_cells","HSP90B1"
2.92102814951254e-35,0.70053519829437,0.123,0.024,8.82384183404748e-31,"b_cells","TMEM156"
5.10616147142426e-35,0.590620629861662,0.187,0.129,1.54246925728784e-30,"b_cells","KIAA0430"
6.62134659454394e-35,-0.449967932316546,0.169,0.41,2.00017637927983e-30,"b_cells","HSPA5"
6.89455267312568e-35,-0.415591729283843,0.112,0.329,2.08270647149781e-30,"b_cells","TMEM59"
7.09556493250035e-35,-0.837431462684701,0.198,0.435,2.1434282548097e-30,"b_cells","NR4A1"
8.60715081472926e-35,-0.646131086033019,0.149,0.387,2.60004811811341e-30,"b_cells","SEPP1"
9.52978125012626e-35,-0.576487319763546,0.101,0.33,2.87875632003814e-30,"b_cells","CFI"
9.81765226086119e-35,-0.710007738460098,0.257,0.481,2.96571639496095e-30,"b_cells","BGN"
1.10132627522152e-34,0.658272724299983,0.193,0.092,3.32688641218918e-30,"b_cells","MTSS1"
1.15891490736637e-34,0.742158401252607,0.218,0.081,3.50085015217233e-30,"b_cells","SKAP2"
1.50707267861764e-34,0.372533992802687,0.462,0.466,4.55256514756817e-30,"b_cells","FUS"
1.5717643718359e-34,-0.462285392567866,0.147,0.376,4.74798581444189e-30,"b_cells","NUCB1"
1.62574666210249e-34,-0.62017171233233,0.05,0.247,4.91105551687921e-30,"b_cells","MMP14"
1.67864406246303e-34,-0.633039719376307,0.097,0.325,5.07084798388832e-30,"b_cells","SDC2"
1.72537024180088e-34,-0.400140146492019,0.042,0.21,5.21199842643208e-30,"b_cells","SCARB2"
1.8841656711582e-34,0.688581020491026,0.246,0.103,5.69168765943471e-30,"b_cells","PTPN6"
1.89792625472285e-34,0.743660913679673,0.139,0.03,5.73325563026677e-30,"b_cells","LY9"
1.96864828563652e-34,0.548399710654956,0.189,0.146,5.94689274125081e-30,"b_cells","KIAA1033"
1.98689255994166e-34,0.734941389981319,0.268,0.122,6.00200504507175e-30,"b_cells","PRKCB"
2.21625970520822e-34,-0.359269946465423,0.301,0.538,6.694877317493e-30,"b_cells","CANX"
2.23653629316149e-34,-0.548977403888216,0.059,0.261,6.75612883438223e-30,"b_cells","PDLIM5"
2.51814365369584e-34,0.382148464105546,0.411,0.407,7.60680834908438e-30,"b_cells","MPHOSPH8"
3.39181497509173e-34,-0.511073511474257,0.521,0.754,1.02459946767571e-29,"b_cells","JUNB"
3.78336709832969e-34,-0.6258323987156,0.072,0.285,1.14287953306343e-29,"b_cells","MEDAG"
4.40162374385414e-34,-0.467121695277985,0.086,0.29,1.32964250054346e-29,"b_cells","ITGAV"
4.52234906626765e-34,-0.826689395526497,0.132,0.344,1.36611120593813e-29,"b_cells","TNFAIP3"
4.53777094705414e-34,0.396635448135885,0.308,0.287,1.37076984768612e-29,"b_cells","ATP5G2"
4.70794753385395e-34,-0.737589744446973,0.138,0.371,1.4221767910266e-29,"b_cells","ITGB8"
5.43413591748177e-34,-0.312177467455053,0.224,0.439,1.64154377795289e-29,"b_cells","POLR2L"
6.38804285527838e-34,-0.686885035234823,0.044,0.242,1.92969998572249e-29,"b_cells","CD248"
6.45637691563957e-34,-0.562200955696046,0.048,0.246,1.9503423386764e-29,"b_cells","FNDC3B"
6.98440887042835e-34,-0.597653273682597,0.174,0.417,2.109850231579e-29,"b_cells","RGCC"
7.92436244458848e-34,-0.30508960082627,0.209,0.428,2.39379140726129e-29,"b_cells","TUBA1B"
7.9993966039314e-34,-0.535604370487183,0.185,0.426,2.4164577261156e-29,"b_cells","NFKBIZ"
8.82967718449243e-34,-0.502462149783635,0.134,0.363,2.66726888389147e-29,"b_cells","CD151"
9.21105266548972e-34,-0.600826940609893,0.066,0.266,2.78247478919114e-29,"b_cells","TNS1"
1.06599108688542e-33,-0.532095262048485,0.026,0.193,3.22014587526346e-29,"b_cells","FGF10"
1.22936163689102e-33,-0.442631953909037,0.523,0.755,3.71365563272038e-29,"b_cells","HSP90AA1"
1.39161114453083e-33,-0.656729464268035,0.13,0.368,4.20377894539873e-29,"b_cells","COL5A2"
1.53552895834924e-33,0.353390603607674,0.754,0.725,4.63852587738138e-29,"b_cells","PTMA"
1.60819378580875e-33,0.289758608913708,0.583,0.598,4.85803178817107e-29,"b_cells","EEF2"
1.78059607143321e-33,0.431507121815069,0.648,0.592,5.37882461258545e-29,"b_cells","MT-ND1"
2.07154721798673e-33,-0.484091118324032,0.163,0.401,6.2577298360943e-29,"b_cells","RPN2"
2.67570774821067e-33,-0.592225011417893,0.108,0.319,8.08277796579478e-29,"b_cells","FBN1"
2.92438636334672e-33,0.412184034401404,0.576,0.532,8.83398632639777e-29,"b_cells","NAP1L1"
3.59051707555043e-33,-0.386474238004318,0.404,0.635,1.08462339818228e-28,"b_cells","LGALS1"
4.25956376974095e-33,0.600243653448652,0.451,0.27,1.28672902356335e-28,"b_cells","CD69"
4.35641073975788e-33,0.40213296940411,0.44,0.402,1.31598455626606e-28,"b_cells","TOMM7"
8.50401294211879e-33,-0.616868009178974,0.165,0.403,2.56889222955524e-28,"b_cells","GPX3"
8.76573662080574e-33,0.614229625053726,0.139,0.053,2.647953718413e-28,"b_cells","RABEP2"
9.51454053080817e-33,-0.419162958279599,0.116,0.322,2.87415240354653e-28,"b_cells","CRTAP"
1.12415925516425e-32,0.2982009423133,0.558,0.596,3.39586027800016e-28,"b_cells","LUC7L3"
1.14694445203544e-32,-0.580123781775842,0.05,0.243,3.46468980070864e-28,"b_cells","PDPN"
1.33887738479432e-32,-0.553018607190467,0.051,0.244,4.04448080398669e-28,"b_cells","RAB13"
1.39683917862789e-32,-0.330021169332687,0.105,0.299,4.21957179079914e-28,"b_cells","TCEAL4"
1.40449793220685e-32,-0.538671830784005,0.057,0.253,4.24270735361047e-28,"b_cells","FAM114A1"
1.75672023473107e-32,0.402339533841972,0.503,0.464,5.30670048507561e-28,"b_cells","CYBA"
1.91799869731616e-32,-1.08553370705159,0.13,0.326,5.79389046485266e-28,"b_cells","LYZ"
1.9466531326102e-32,-0.628930010748571,0.051,0.244,5.8804497829889e-28,"b_cells","IFITM1"
2.11408175296011e-32,0.689121083972739,0.226,0.103,6.38621815934191e-28,"b_cells","REL"
2.22297678581679e-32,-0.502616242337822,0.739,0.832,6.71516827459534e-28,"b_cells","FTL"
3.25066094610702e-32,0.520670374086375,0.147,0.114,9.81959658600008e-28,"b_cells","PKIG"
4.32024102808219e-32,0.47523672094146,0.446,0.391,1.30505840976307e-27,"b_cells","TCF4"
5.00058899874239e-32,-0.500976985827386,0.046,0.227,1.5105779247401e-27,"b_cells","FKBP10"
5.74182906862089e-32,-0.536500121852939,0.125,0.352,1.734491725049e-27,"b_cells","DNAJB1"
5.79468104811555e-32,0.338604904545919,0.602,0.583,1.75045725101475e-27,"b_cells","DDX17"
7.09888340569356e-32,-0.286001174650272,0.083,0.247,2.14443069919191e-27,"b_cells","PDE4DIP"
8.84656255338103e-32,-0.460493548998124,0.156,0.376,2.67236961612534e-27,"b_cells","NPC2"
9.4926540270549e-32,0.282110206874528,0.343,0.387,2.86754092849274e-27,"b_cells","HNRNPD"
1.41965182565776e-31,-0.623233823619175,0.04,0.226,4.28848423494695e-27,"b_cells","TMEM173"
1.43983390156137e-31,-0.278786636815874,0.215,0.43,4.34945024983659e-27,"b_cells","GPX4"
2.06855379719693e-31,-0.374001645352678,0.086,0.269,6.24868731057249e-27,"b_cells","ATP2B4"
2.09418053850746e-31,0.388896762211542,0.809,0.75,6.32610057072333e-27,"b_cells","MT-ATP6"
2.20615515182131e-31,0.528394901262428,0.103,0.045,6.6643534826218e-27,"b_cells","COBLL1"
2.4030356965037e-31,-0.459891969765528,0.11,0.318,7.25909023199839e-27,"b_cells","APOL6"
2.439492487202e-31,-0.571432296890919,0.277,0.508,7.3692189053398e-27,"b_cells","BTN3A2"
2.59752921062968e-31,-0.68176152978265,0.029,0.2,7.84661623947014e-27,"b_cells","MT1M"
3.15346652043061e-31,-0.749109705733186,0.499,0.501,9.52599166491679e-27,"b_cells","IGHG3"
3.31993181138757e-31,-0.630704653903701,0.079,0.282,1.00288500158396e-26,"b_cells","PHLDA1"
3.47964596088298e-31,0.399279721173371,0.343,0.354,1.05113145186353e-26,"b_cells","SRRM1"
3.64161415470687e-31,-0.576483319357034,0.068,0.265,1.10005880385385e-26,"b_cells","PRRX1"
3.74941043833855e-31,-0.535422045813508,0.141,0.362,1.13262190521331e-26,"b_cells","SNED1"
4.13330811962719e-31,0.311689108958599,0.651,0.656,1.24858971677698e-26,"b_cells","PFDN5"
4.16054321024361e-31,-0.776641052017444,0.202,0.413,1.25681689295039e-26,"b_cells","TNFAIP6"
4.16273643669979e-31,-0.702733456949329,0.136,0.356,1.25747942279827e-26,"b_cells","WISP2"
4.4165016415372e-31,-0.386172455725169,0.123,0.315,1.33413681587556e-26,"b_cells","GLG1"
4.92723340490604e-31,0.253863533146841,0.477,0.513,1.48841866695402e-26,"b_cells","COX4I1"
4.96012770714469e-31,-0.467643145088709,0.053,0.229,1.49835537777427e-26,"b_cells","CTSK"
5.08398692398621e-31,-0.405672151154116,0.338,0.568,1.53577076999776e-26,"b_cells","CD44"
5.17542985410419e-31,-0.770944713232914,0.048,0.221,1.56339385032779e-26,"b_cells","MAFB"
6.25743849391687e-31,-0.499441412512034,0.055,0.237,1.89024702024241e-26,"b_cells","UACA"
6.70598182431669e-31,-0.635161653117284,0.026,0.192,2.02574298948959e-26,"b_cells","EPAS1"
7.78184390746382e-31,0.609364614681262,0.149,0.065,2.35073940756667e-26,"b_cells","FCHSD2"
8.1032912147029e-31,-0.319494291864782,0.103,0.283,2.44784221013745e-26,"b_cells","PTPRS"
8.76350348114424e-31,-0.523294522755319,0.02,0.176,2.64727913158405e-26,"b_cells","TFPI"
9.06373832949611e-31,-0.360465984134647,0.09,0.265,2.73797407457418e-26,"b_cells","LAMB2"
9.63542859133404e-31,0.315463841331731,0.543,0.549,2.91067026887019e-26,"b_cells","RPLP0"
1.03210523858773e-30,-0.630719120181918,0.07,0.267,3.1177835047258e-26,"b_cells","TSHZ2"
1.08396368712371e-30,-0.493913829403183,0.022,0.181,3.2744375060633e-26,"b_cells","DDR2"
1.16071714533582e-30,-0.332012262785841,0.101,0.286,3.50629435263045e-26,"b_cells","KDELR2"
1.16453468534385e-30,-0.591283738762204,0.101,0.313,3.5178263774867e-26,"b_cells","COLEC12"
1.17088234679247e-30,-0.582954357514461,0.055,0.24,3.5370013931907e-26,"b_cells","SLC39A14"
1.33881108161936e-30,-0.592119344824267,0.084,0.283,4.04428051535575e-26,"b_cells","FILIP1L"
1.35207892532324e-30,-0.594807194744274,0.029,0.199,4.08436001761643e-26,"b_cells","CADM3"
1.3859867319273e-30,0.450208162840629,0.321,0.257,4.18678871980598e-26,"b_cells","YWHAZ"
1.50362821758548e-30,0.616061223790679,0.128,0.029,4.54216011968221e-26,"b_cells","FGD2"
1.6691046254773e-30,0.37953664050781,0.226,0.223,5.04203125264183e-26,"b_cells","DNAJC10"
1.74222688248815e-30,-0.453230125365515,0.042,0.21,5.26291896662021e-26,"b_cells","CKAP4"
1.92184900372738e-30,-0.320119030322897,0.402,0.622,5.80552147045967e-26,"b_cells","GAPDH"
2.11053895048577e-30,0.577643892408783,0.391,0.26,6.37551606162743e-26,"b_cells","SMAP2"
2.36213881242259e-30,0.492948046074761,0.334,0.263,7.13554892456617e-26,"b_cells","ARPC3"
2.37018009632016e-30,-0.356944968460597,0.156,0.366,7.15984003496395e-26,"b_cells","PKM"
2.38370206374441e-30,-0.732500860603769,0.073,0.275,7.20068719415911e-26,"b_cells","KCTD12"
2.61197601017249e-30,-0.384582967930297,0.206,0.424,7.89025713152906e-26,"b_cells","SELM"
2.78139349777942e-30,-0.526720057147244,0.037,0.21,8.40203347809207e-26,"b_cells","PLOD2"
2.94429955842452e-30,-0.26440900651307,0.062,0.203,8.89414010608879e-26,"b_cells","FAM127A"
3.1050510816506e-30,0.287794099931062,0.51,0.519,9.37973830745013e-26,"b_cells","ANKRD12"
3.2584605907713e-30,0.5813919759744,0.336,0.226,9.84315775260193e-26,"b_cells","RNASET2"
3.37275352281117e-30,-0.56567400178478,0.055,0.237,1.0188413841708e-25,"b_cells","FYN"
3.45326246862172e-30,-0.422159814594192,0.275,0.507,1.04316152652125e-25,"b_cells","TSPO"
3.53485372527375e-30,-0.433196693146614,0.059,0.238,1.06780861333069e-25,"b_cells","LEPROT"
3.62763376827137e-30,-0.634943535110542,0.029,0.197,1.09583560871942e-25,"b_cells","ADAMTS5"
4.21487753279175e-30,-0.399872121831104,0.081,0.264,1.27323020510573e-25,"b_cells","NOTCH2"
4.56108372684131e-30,-0.56985563100644,0.128,0.345,1.37781217220422e-25,"b_cells","GBP2"
5.44755582850919e-30,-0.45647553045294,0.136,0.347,1.64559766467606e-25,"b_cells","LMO4"
5.82575389061129e-30,-0.781410040901029,0.13,0.304,1.75984373527586e-25,"b_cells","RNASE1"
5.84473678317734e-30,-0.570065416204307,0.117,0.33,1.76557808746221e-25,"b_cells","MYADM"
6.90432017400114e-30,-0.416327476334362,0.108,0.306,2.08565703816226e-25,"b_cells","FKBP2"
6.95980270734176e-30,-0.503306208846451,0.077,0.269,2.1024172018338e-25,"b_cells","PHACTR2"
8.3491610723464e-30,-1.07486655407709,0.176,0.301,2.5221145767344e-25,"b_cells","CCL5"
8.63146006197335e-30,-0.472575664099613,0.044,0.212,2.60739145552091e-25,"b_cells","FAP"
9.3759987491622e-30,-0.621609238171174,0.022,0.182,2.83230170214692e-25,"b_cells","CLEC3B"
1.0199682961598e-29,-0.473316486692048,0.077,0.261,3.08112022903952e-25,"b_cells","FAM46A"
1.05075771723558e-29,-0.502987555678651,0.059,0.234,3.17412891222524e-25,"b_cells","EPB41L3"
1.089912088906e-29,0.661868329354907,0.112,0.021,3.29240643816726e-25,"b_cells","PLAC8"
1.17829403087502e-29,-0.333805498968009,0.196,0.408,3.55939060846727e-25,"b_cells","OS9"
1.26049986431752e-29,-0.31074598456272,0.09,0.265,3.80771799013035e-25,"b_cells","LPP"
1.33470139534312e-29,0.383644718110279,0.783,0.731,4.0318659750525e-25,"b_cells","MT-ND5"
1.36205347075631e-29,-0.326124419421053,0.185,0.391,4.11449112446066e-25,"b_cells","CAPNS1"
1.45238452514343e-29,-0.456658849361415,0.028,0.181,4.38736317355326e-25,"b_cells","PPAP2B"
1.5399266006039e-29,-0.362953554844453,0.18,0.385,4.65181027510426e-25,"b_cells","STAT1"
1.58916206587147e-29,-0.466143589714146,0.05,0.224,4.80054076858454e-25,"b_cells","ITGB5"
1.8710801179563e-29,0.31693387474121,0.334,0.377,5.65215882032238e-25,"b_cells","SNRNP70"
1.93991028201279e-29,0.664289379578404,0.171,0.068,5.86008097990424e-25,"b_cells","MAP3K1"
2.17267308456511e-29,-0.622970899405704,0.022,0.18,6.56321085385429e-25,"b_cells","TGFBR3"
2.66962480259418e-29,-0.518284049633476,0.024,0.182,8.0644026036765e-25,"b_cells","ADAM9"
2.7179939465712e-29,0.33645479105886,0.477,0.456,8.21051611380228e-25,"b_cells","TPM3"
3.34395559449128e-29,-0.401090789609625,0.15,0.359,1.01014210598393e-24,"b_cells","RAC1"
3.56451951564797e-29,-0.48476890692054,0.051,0.229,1.07677005528694e-24,"b_cells","MAN1A1"
3.64116724696612e-29,0.518931299729026,0.105,0.034,1.09992380196352e-24,"b_cells","TFEB"
3.71562039562344e-29,-0.55619322179482,0.064,0.249,1.12241460910993e-24,"b_cells","SOCS3"
4.66009698748772e-29,-0.410520651620999,0.117,0.317,1.40772209798029e-24,"b_cells","SSR3"
5.0606195872983e-29,0.500511577265483,0.305,0.238,1.52871196493107e-24,"b_cells","TAF1D"
5.34729073155555e-29,-0.458329682161463,0.083,0.264,1.6153095841883e-24,"b_cells","MXRA8"
5.97229458165112e-29,0.454367301744452,0.31,0.287,1.80411074722517e-24,"b_cells","JMJD1C"
6.47712259011833e-29,-0.435213873584211,0.363,0.583,1.95660919202294e-24,"b_cells","NFKBIA"
6.50511977776145e-29,0.488401881445857,0.288,0.249,1.96506658246618e-24,"b_cells","GAS5"
7.10641243525426e-29,-0.405118205590841,0.105,0.294,2.14670506844161e-24,"b_cells","TUBB"
7.50112534326782e-29,0.552562424660431,0.183,0.106,2.26593994369434e-24,"b_cells","RP11-220I1.1"
7.91753701524372e-29,0.593194173112353,0.262,0.166,2.39172958156482e-24,"b_cells","HLA-DOA"
8.38273530537072e-29,0.250025594558644,0.299,0.323,2.53225668104639e-24,"b_cells","BTF3"
9.01012730670353e-29,0.320481832961472,0.35,0.367,2.721779256809e-24,"b_cells","HNRNPA1"
9.45358019767618e-29,-1.08134895439102,0.262,0.418,2.85573750611402e-24,"b_cells","MMP1"
1.45857591928261e-28,-0.636407351210187,0.35,0.572,4.4060661369689e-24,"b_cells","MGP"
1.4684403425441e-28,-0.439363087365414,0.075,0.245,4.4358645867572e-24,"b_cells","ENG"
1.58642729914648e-28,-0.520039402717663,0.051,0.227,4.79227958526168e-24,"b_cells","ANGPTL2"
1.66547368599582e-28,-0.457501126997797,0.04,0.204,5.03106291065617e-24,"b_cells","EFEMP2"
1.6847682000274e-28,-0.566859264504132,0.066,0.251,5.08934777864276e-24,"b_cells","CTSL"
1.69483702401149e-28,0.391297855417364,0.273,0.253,5.1197636821339e-24,"b_cells","EEF1B2"
1.82391489485716e-28,-0.530189373660769,0.077,0.257,5.5096821143845e-24,"b_cells","IL6ST"
1.97061319271661e-28,-0.706955633616789,0.079,0.27,5.95282833255833e-24,"b_cells","FKBP5"
2.09332259697428e-28,0.61959591349992,0.114,0.031,6.32350890093991e-24,"b_cells","KIAA0226L"
2.11587717996668e-28,0.602131447305304,0.123,0.032,6.39164178524334e-24,"b_cells","TPD52"
2.2394731049969e-28,-0.56261891006005,0.068,0.248,6.76500035557463e-24,"b_cells","COL5A1"
2.24860989602295e-28,-0.505925004031904,0.695,0.822,6.79260077390612e-24,"b_cells","DUSP1"
2.32596066937621e-28,0.648545907306178,0.119,0.023,7.02626199005166e-24,"b_cells","FCRL3"
2.33223101323549e-28,-0.440435548041135,0.059,0.232,7.04520344478177e-24,"b_cells","PPIC"
2.4139349236991e-28,0.65740685125047,0.24,0.102,7.29201461751025e-24,"b_cells","INPP5D"
2.66784672460009e-28,0.474650871144815,0.231,0.181,8.05903138567195e-24,"b_cells","BASP1"
3.31876201006454e-28,0.475312661337374,0.338,0.28,1.0025316280003e-23,"b_cells","MYCBP2"
3.50247088580204e-28,-0.530608582207437,0.09,0.289,1.05802640518308e-23,"b_cells","RCN3"
3.53092906798532e-28,0.334155325125948,0.539,0.513,1.06662305285701e-23,"b_cells","EZR"
3.90690401302711e-28,-0.455118830661528,0.075,0.258,1.18019756425523e-23,"b_cells","ANKH"
4.25693424984759e-28,0.463556081617798,0.215,0.2,1.28593469819396e-23,"b_cells","TRIM38"
4.3433241314295e-28,-0.384952819776413,0.105,0.285,1.31203135362222e-23,"b_cells","TXN"
4.45269440874635e-28,0.274771916238862,0.319,0.36,1.3450699269941e-23,"b_cells","ARID4B"
5.44830608290918e-28,0.261185490090759,0.468,0.484,1.64582430152521e-23,"b_cells","NKTR"
5.59061637001913e-28,0.271899633909634,0.673,0.691,1.68881339305538e-23,"b_cells","HNRNPA2B1"
5.6111018163273e-28,-0.509769384266659,0.022,0.171,1.69500163667615e-23,"b_cells","LHFP"
6.61463247196552e-28,0.387647281658267,0.369,0.338,1.99814817713134e-23,"b_cells","SF1"
7.11204225705828e-28,0.539753429081649,0.31,0.223,2.14840572501217e-23,"b_cells","PARP1"
7.35978441791025e-28,0.554055195295266,0.343,0.194,2.22324367696233e-23,"b_cells","ACAP1"
8.05954032720058e-28,-0.503108322947834,0.061,0.237,2.43462594204075e-23,"b_cells","MAGI2-AS3"
8.31701350403331e-28,-0.471741104879947,0.04,0.204,2.51240343929838e-23,"b_cells","SSC5D"
8.40718278848077e-28,-0.302874995757924,0.229,0.429,2.53964177674427e-23,"b_cells","MYL12B"
8.58011827434026e-28,0.564386009442361,0.253,0.163,2.59188212831271e-23,"b_cells","ZCCHC11"
9.26846349372098e-28,-0.590071246507851,0.127,0.328,2.79981745218323e-23,"b_cells","ERRFI1"
9.52657251300318e-28,0.499965509868789,0.338,0.22,2.877787024728e-23,"b_cells","KIAA1551"
9.87543143402779e-28,-0.598938761207093,0.033,0.192,2.98317032759111e-23,"b_cells","CYR61"
1.02123782373076e-27,-0.379652642112516,0.116,0.297,3.08495521792587e-23,"b_cells","UGP2"
1.24425600500712e-27,-0.331683236911612,0.066,0.229,3.75864853992551e-23,"b_cells","MGST3"
1.4187907795669e-27,-0.395800997201371,0.277,0.487,4.28588318691569e-23,"b_cells","PPIB"
1.45632722455331e-27,-0.482423937762585,0.108,0.308,4.39927327993065e-23,"b_cells","ASPH"
1.5039419726463e-27,-0.622435176330899,0.084,0.276,4.54310791096993e-23,"b_cells","SERPINF1"
1.54209149646357e-27,-0.307776911835546,0.068,0.215,4.65834999251716e-23,"b_cells","NCOA7"
1.62316645119809e-27,0.426456492020143,0.316,0.299,4.90326121577918e-23,"b_cells","MT-ND4L"
1.70713316358836e-27,0.441486468270142,0.253,0.216,5.15690786056773e-23,"b_cells","HNRNPA3"
1.74688133195863e-27,-0.510325523445822,0.028,0.181,5.27697912758064e-23,"b_cells","FOXC1"
2.17998822954382e-27,-0.333017989511001,0.094,0.262,6.58530844380596e-23,"b_cells","CUX1"
2.26003837820709e-27,0.629572370265545,0.189,0.103,6.82712393288799e-23,"b_cells","LYN"
2.52216475051203e-27,-0.596743983642424,0.09,0.28,7.61895527834675e-23,"b_cells","SOX4"
2.52604638681136e-27,-0.533409226414549,0.05,0.219,7.63068092527975e-23,"b_cells","LTBP1"
2.55625917735114e-27,-0.303028700622731,0.103,0.268,7.72194772294232e-23,"b_cells","SSR1"
2.55798486323827e-27,-0.287596410125991,0.132,0.294,7.72716067487016e-23,"b_cells","PER1"
2.93495036432732e-27,0.478592132302946,0.294,0.254,8.86589806055996e-23,"b_cells","FNBP4"
3.22755603585619e-27,-0.53088677184702,0.022,0.172,9.74980127311439e-23,"b_cells","ZCCHC24"
3.29774039747005e-27,0.305010851246946,0.38,0.404,9.96181419267753e-23,"b_cells","BPTF"
3.43879442341099e-27,-0.388129143650696,0.094,0.275,1.03879101942399e-22,"b_cells","SDF4"
3.46162225939292e-27,0.371057940520751,0.297,0.304,1.04568685211741e-22,"b_cells","TNRC6B"
3.70654975946261e-27,-0.306957072889131,0.114,0.286,1.11967455133847e-22,"b_cells","VAMP5"
4.31803121996326e-27,-0.419720428015059,0.095,0.283,1.3043908709265e-22,"b_cells","NDFIP1"
4.36538047148063e-27,0.305282462138325,0.934,0.92,1.31869413282487e-22,"b_cells","MT-ND4"
5.71699708224362e-27,-0.788653565052546,0.101,0.286,1.72699047860415e-22,"b_cells","PTGDS"
6.64687832665283e-27,-0.320125998592629,0.097,0.267,2.00788900491529e-22,"b_cells","KDELR1"
6.76299303448527e-27,-0.689877753763727,0.095,0.272,2.04296493585731e-22,"b_cells","C3"
6.9317374534527e-27,-0.445424100800722,0.031,0.178,2.09393924993899e-22,"b_cells","WWTR1"
7.23402983306134e-27,0.49420351799881,0.283,0.224,2.18525573197117e-22,"b_cells","YPEL5"
7.56351360215406e-27,-0.345593667764808,0.04,0.177,2.2847861889387e-22,"b_cells","ZFHX3"
9.25283226702258e-27,-0.721086385942965,0.068,0.248,2.79509557122218e-22,"b_cells","SLFN5"
9.44801384639889e-27,-0.423896158546188,0.048,0.206,2.85405602272018e-22,"b_cells","TRPS1"
1.32054044654683e-26,0.252229257330442,0.583,0.635,3.98908858092865e-22,"b_cells","PRRC2C"
1.33227602935314e-26,-0.270710109217273,0.661,0.84,4.02453942946998e-22,"b_cells","MYL6"
1.4377116300114e-26,-0.429904987346518,0.018,0.154,4.34303929193845e-22,"b_cells","CDC42BPA"
1.43958607058367e-26,-0.527934748795676,0.077,0.255,4.34870160201915e-22,"b_cells","FHL1"
1.44685315067507e-26,0.400019383799176,0.237,0.228,4.37065399755924e-22,"b_cells","NSA2"
1.49891384705093e-26,-0.300109262938466,0.05,0.194,4.52791894917146e-22,"b_cells","COMT"
1.57031321786636e-26,0.445006200833795,0.176,0.147,4.74360216853069e-22,"b_cells","IFT57"
1.57868047401239e-26,-0.450663011332746,0.055,0.218,4.76887797589661e-22,"b_cells","FAM134B"
1.63779029986771e-26,-0.472377197652346,0.024,0.161,4.94743693784039e-22,"b_cells","PLXDC1"
1.64575084286658e-26,-0.250441847936727,0.994,0.999,4.97148414613137e-22,"b_cells","B2M"
1.76047490129998e-26,0.631559410026502,0.161,0.104,5.31804258184699e-22,"b_cells","IL4R"
1.77067894981507e-26,-0.383447512826498,0.097,0.266,5.34886697160135e-22,"b_cells","YWHAH"
1.86464948139421e-26,-0.265232215764066,0.15,0.32,5.63273315339564e-22,"b_cells","SEPW1"
2.02782758358773e-26,-0.515590647049533,0.037,0.181,6.12566156450182e-22,"b_cells","COL4A1"
2.36337754985272e-26,-0.316551673526786,0.066,0.212,7.13929090259509e-22,"b_cells","PTPRA"
2.36816610457423e-26,-0.256436047586307,0.266,0.456,7.15375616869783e-22,"b_cells","GUK1"
2.39679038222848e-26,-0.3782762872821,0.033,0.172,7.24022438663579e-22,"b_cells","PCOLCE2"
2.48043317895493e-26,-0.393780996171818,0.095,0.278,7.49289254698706e-22,"b_cells","NFE2L1"
2.60925084929903e-26,-0.635935370332348,0.134,0.327,7.88202496556251e-22,"b_cells","GLUL"
3.11012408936769e-26,-0.417343203695978,0.103,0.28,9.3950628491619e-22,"b_cells","ADIRF"
3.1995374407271e-26,-0.398727179354499,0.09,0.269,9.66516270094841e-22,"b_cells","FGFR1"
3.36817072806771e-26,0.369232129447104,0.264,0.286,1.01745701353469e-21,"b_cells","RBBP6"
3.90989142844019e-26,-0.293909332480595,0.161,0.342,1.18110000270321e-21,"b_cells","SQSTM1"
4.1796850436423e-26,-0.306406656786149,0.128,0.304,1.26259925798347e-21,"b_cells","TMED9"
4.26901142905272e-26,-0.539285934198457,0.057,0.221,1.28958297248824e-21,"b_cells","PPAP2A"
4.49439224478186e-26,-0.367150567332917,0.094,0.268,1.35766600930371e-21,"b_cells","SPAG9"
5.22037017757493e-26,0.278024532618966,0.237,0.255,1.57696942324183e-21,"b_cells","ANAPC16"
5.66666393184152e-26,-0.323542821335188,0.051,0.197,1.71178584053069e-21,"b_cells","PCYOX1"
5.78171528150743e-26,0.63317219290853,0.154,0.054,1.74654055223776e-21,"b_cells","ST6GAL1"
6.1599660271743e-26,0.334660411791929,0.308,0.312,1.86080253748881e-21,"b_cells","THOC2"
6.43492182292436e-26,-0.516778600014193,0.042,0.203,1.94386118426899e-21,"b_cells","TNFRSF1A"
6.60147352837923e-26,0.687527667433677,0.306,0.143,1.9941731234528e-21,"b_cells","RP11-94L15.2"
7.5337250582185e-26,-0.381022164402655,0.101,0.283,2.27578766558664e-21,"b_cells","RHOC"
8.68432246520389e-26,0.378996835540032,0.308,0.299,2.62336013028879e-21,"b_cells","HINT1"
9.62695786145447e-26,-0.499449911004048,0.017,0.152,2.90811143078817e-21,"b_cells","SEMA3A"
9.87065488221496e-26,-0.357133038633381,0.165,0.355,2.98172742681949e-21,"b_cells","TPI1"
9.88468786755845e-26,0.607127541041387,0.136,0.047,2.98596651103206e-21,"b_cells","MPEG1"
1.04450145776532e-25,-0.309284259037454,0.143,0.321,3.15523000361748e-21,"b_cells","ATP6AP2"
1.04893558144225e-25,-0.423239820556977,0.029,0.173,3.16862460442075e-21,"b_cells","EMP2"
1.08923244909761e-25,0.308216494488915,0.286,0.298,3.29035338223405e-21,"b_cells","HNRNPH3"
1.18511058669461e-25,-0.425982099158359,0.512,0.708,3.57998206028709e-21,"b_cells","SAT1"
1.29003360249715e-25,-0.629962563528342,0.097,0.27,3.8969335064234e-21,"b_cells","TGFBI"
1.29985530351733e-25,-0.911805509963754,0.073,0.233,3.92660290086514e-21,"b_cells","IL7R"
1.55345016676139e-25,-0.476297863934091,0.024,0.165,4.6926622637528e-21,"b_cells","AKR1C1"
1.61277615087792e-25,-0.477511712988857,0.05,0.213,4.87187419657204e-21,"b_cells","PSD3"
1.67428957103808e-25,-0.560447043701354,0.059,0.231,5.05769393619185e-21,"b_cells","PDGFRA"
1.67932074535474e-25,0.6153558393778,0.202,0.089,5.07289210756761e-21,"b_cells","IL16"
1.79324828175095e-25,-0.442192876541048,0.018,0.154,5.41704440951326e-21,"b_cells","EPB41L1"
1.80911131953982e-25,-0.367942412024383,0.04,0.184,5.4649634740659e-21,"b_cells","RBFOX2"
1.85899700716083e-25,-0.761703128566253,0.083,0.248,5.61565815923145e-21,"b_cells","CHI3L1"
1.89554882728712e-25,-0.321713139182594,0.204,0.393,5.72607389746894e-21,"b_cells","DNAJA1"
1.98409901206407e-25,-0.403182649374936,0.105,0.279,5.99356629564314e-21,"b_cells","UAP1"
2.05220530601839e-25,0.333416055719074,0.29,0.301,6.19930178842035e-21,"b_cells","PRPF4B"
2.19293449452868e-25,0.250114876128059,0.464,0.497,6.62441652107225e-21,"b_cells","HLA-F"
2.50723866586399e-25,-0.427427841886272,0.088,0.267,7.57386656184193e-21,"b_cells","CAPN2"
2.52002870872917e-25,-0.297934636820347,0.127,0.301,7.61250272332907e-21,"b_cells","MORF4L2"
2.53919867732765e-25,0.355904431357167,0.242,0.227,7.67041136447136e-21,"b_cells","SET"
2.57530052418048e-25,0.286662325314492,0.969,0.966,7.7794678234444e-21,"b_cells","MT-CO3"
2.68728804412772e-25,-0.474537367797416,0.009,0.134,8.117759723701e-21,"b_cells","RND3"
2.74598383928378e-25,0.442347833109792,0.268,0.227,8.29506798170843e-21,"b_cells","SETX"
2.7713398688889e-25,-0.902179959967887,0.648,0.754,8.3716634759396e-21,"b_cells","MMP3"
2.92207611168585e-25,-0.68340794721254,0.053,0.215,8.82700751818061e-21,"b_cells","IER3"
2.96367469298343e-25,-0.39690978188573,0.092,0.259,8.95266851256436e-21,"b_cells","HSBP1"
3.0274629809291e-25,-0.337076984324848,0.099,0.27,9.14536017279063e-21,"b_cells","SLC39A7"
3.19264016141899e-25,-0.316364781902438,0.084,0.244,9.64432739961449e-21,"b_cells","CYB5R3"
3.28316633736206e-25,-0.437382589879414,0.033,0.18,9.91778887190332e-21,"b_cells","SASH1"
3.73094767887466e-25,-0.365077768337464,0.16,0.344,1.12704467483446e-20,"b_cells","CCDC88A"
3.8640874292763e-25,-0.390744586871805,0.154,0.345,1.16726353063578e-20,"b_cells","FCGRT"
4.29126069463689e-25,-0.326967198002989,0.101,0.263,1.29630403063591e-20,"b_cells","ATOX1"
4.30079986914279e-25,-0.453481309517764,0.072,0.242,1.29918562447065e-20,"b_cells","NDRG1"
5.12811606026933e-25,-0.371552390191737,0.075,0.233,1.54910129948616e-20,"b_cells","MYL9"
5.14110800829507e-25,-0.596733344120086,0.039,0.188,1.55302590714577e-20,"b_cells","CP"
5.3255825452303e-25,-0.37242815558308,0.215,0.383,1.60875197526317e-20,"b_cells","GRN"
5.98181936355963e-25,-0.43634206494642,0.057,0.217,1.80698799334409e-20,"b_cells","ANPEP"
6.07559694657854e-25,-0.395959676326905,0.061,0.218,1.83531632562245e-20,"b_cells","LTBP4"
6.34508517216794e-25,0.591245823033048,0.139,0.047,1.91672332880849e-20,"b_cells","LAT2"
6.47499017632527e-25,0.360114357750684,0.268,0.265,1.95596503246434e-20,"b_cells","RBM6"
8.26078135937913e-25,0.378389533495677,0.317,0.289,2.49541683304125e-20,"b_cells","HIST1H4C"
8.92535644220385e-25,-0.399841315848515,0.033,0.172,2.69617167406094e-20,"b_cells","BMP1"
9.10283868593964e-25,0.463868055304828,0.218,0.173,2.74978551024865e-20,"b_cells","EIF2S3"
9.52558125353958e-25,-0.390418717347541,0.039,0.18,2.87748758506924e-20,"b_cells","GNG12"
1.00963764486845e-24,-0.328352140431303,0.046,0.188,3.0499133976186e-20,"b_cells","CBX6"
1.01485429611723e-24,0.579894324433071,0.268,0.153,3.06567185771094e-20,"b_cells","CNTRL"
1.0336863976976e-24,-0.572947264543981,0.167,0.352,3.1225598701649e-20,"b_cells","DPT"
1.08448987760949e-24,0.255044665694332,0.466,0.5,3.27602702228273e-20,"b_cells","ATRX"
1.1977276953246e-24,0.495350902836171,0.103,0.042,3.61809582203655e-20,"b_cells","ARHGAP24"
1.25948689802308e-24,-0.631935303433943,0.228,0.393,3.80465802154812e-20,"b_cells","CTSZ"
1.35107127531797e-24,-0.318258256682472,0.338,0.544,4.08131610848052e-20,"b_cells","SSR4"
1.41839514109466e-24,-0.431989512118755,0.035,0.177,4.28468804221876e-20,"b_cells","NRP1"
1.43263716245933e-24,-0.483940001313676,0.057,0.212,4.32771034035714e-20,"b_cells","ECM2"
1.53519745617084e-24,0.416044815072671,0.202,0.158,4.63752447560088e-20,"b_cells","USF2"
1.57719119714773e-24,0.279889354802838,0.545,0.529,4.76437916834385e-20,"b_cells","ACTB"
1.62229691162911e-24,-0.592187263585572,0.044,0.202,4.90063451064921e-20,"b_cells","MXRA5"
1.65098538940177e-24,0.37462228262531,0.294,0.293,4.98729666430486e-20,"b_cells","C1ORF63"
1.81588274886843e-24,0.584677100770218,0.207,0.102,5.48541860778176e-20,"b_cells","PDE7A"
2.19685303796225e-24,-0.401902442091193,0.024,0.161,6.63625365707638e-20,"b_cells","RCN1"
2.31238463004392e-24,-0.327747030452735,0.141,0.302,6.98525149043666e-20,"b_cells","TGFBR2"
2.84621230126985e-24,0.407244106168931,0.178,0.148,8.59783811967597e-20,"b_cells","HSPA4"
3.06881005185853e-24,-0.692744173525132,0.123,0.307,9.27026140465426e-20,"b_cells","TYROBP"
3.14969520870255e-24,-0.372961991425232,0.072,0.228,9.51459928644867e-20,"b_cells","PDIA4"
3.283528360218e-24,-0.335155589851965,0.05,0.192,9.91888247054652e-20,"b_cells","KANK2"
3.35230591388861e-24,-0.311452428314695,0.064,0.198,1.01266457046747e-19,"b_cells","RDX"
3.51968633847883e-24,-0.262927598439888,0.046,0.168,1.06322684912769e-19,"b_cells","THBS3"
3.79022487835114e-24,-0.595105089039212,0.051,0.203,1.14495113125231e-19,"b_cells","ALDH2"
4.02108684167998e-24,-0.331572593172745,0.138,0.302,1.21468991313469e-19,"b_cells","EBF1"
4.17868341787052e-24,0.287233003776169,0.418,0.421,1.26229668687033e-19,"b_cells","HNRNPDL"
5.77511708449322e-24,-0.339967055755827,0.046,0.187,1.74454736888371e-19,"b_cells","PRKCDBP"
5.85776916148961e-24,-0.448118586665223,0.017,0.145,1.76951490830278e-19,"b_cells","SVIL"
6.21015635090858e-24,-0.706327618744778,0.059,0.223,1.87596403048246e-19,"b_cells","HSPA1B"
6.36275377109571e-24,-0.996401348516817,0.055,0.201,1.92206065917259e-19,"b_cells","CXCL2"
6.47411267628655e-24,-0.312978031527874,0.039,0.163,1.95569995725264e-19,"b_cells","PRCP"
6.57215612089304e-24,0.673107927208829,0.204,0.083,1.98531692099937e-19,"b_cells","RCSD1"
6.60998325140832e-24,-0.448211216727078,0.064,0.224,1.99674374058543e-19,"b_cells","CSF1"
6.62513370715946e-24,-0.46720688260273,0.044,0.198,2.00132039025873e-19,"b_cells","COX7A1"
7.25872006878584e-24,-0.763117724610267,0.174,0.327,2.19271415837883e-19,"b_cells","MARCO"
7.33364599718274e-24,0.505062675232449,0.242,0.176,2.21534778282896e-19,"b_cells","MDM4"
7.78458248509632e-24,-0.342697197755568,0.04,0.176,2.3515666770979e-19,"b_cells","LAMC1"
8.58509601317799e-24,0.353986081212542,0.261,0.274,2.59338580366081e-19,"b_cells","DDX21"
8.72527009881494e-24,-0.285925476389375,0.13,0.296,2.63572959145002e-19,"b_cells","LAMP1"
8.87292060176199e-24,0.447565510606661,0.233,0.199,2.68033185538026e-19,"b_cells","LSM7"
8.91232339429109e-24,-0.36793257558561,0.022,0.15,2.69223465094745e-19,"b_cells","RAB34"
9.0202547931316e-24,-0.440206869504121,0.053,0.205,2.72483856790919e-19,"b_cells","FAM20A"
9.69009643069536e-24,0.393277439545359,0.206,0.173,2.92718432978445e-19,"b_cells","RPL10"
9.7284390400078e-24,-0.283201538443865,0.073,0.221,2.93876686520556e-19,"b_cells","ATRAID"
1.04684074586196e-23,-0.374125030387727,0.094,0.26,3.16229652509982e-19,"b_cells","CD59"
1.04872980843376e-23,-0.432707843216327,0.031,0.164,3.16800300531671e-19,"b_cells","PDGFRB"
1.13068186074419e-23,0.259022162504393,0.235,0.259,3.41556376493604e-19,"b_cells","SENP6"
1.20036338309159e-23,-0.262522397252008,0.156,0.322,3.62605770764306e-19,"b_cells","PSME2"
1.21752358229499e-23,-0.44843651271041,0.088,0.255,3.67789523739671e-19,"b_cells","DPYSL3"
1.26001433247663e-23,-0.399656566240233,0.066,0.225,3.8062512955454e-19,"b_cells","C19ORF10"
1.55813913962573e-23,-0.326730643534856,0.07,0.216,4.70682671298139e-19,"b_cells","NAV1"
1.56216509378952e-23,-0.784586501866337,0.079,0.236,4.71898831531939e-19,"b_cells","A2M"
1.72284091017599e-23,-0.26919337836883,0.092,0.239,5.20435782145962e-19,"b_cells","SAR1A"
1.74872082034657e-23,-0.476435121426908,0.042,0.185,5.28253585410293e-19,"b_cells","FOSL2"
2.0511109963958e-23,-0.432144066333205,0.057,0.209,6.19599609791242e-19,"b_cells","RUNX1"
2.11783217908893e-23,0.307441646029787,0.593,0.578,6.39754744659184e-19,"b_cells","XIST"
2.15595086934864e-23,0.482865187072325,0.119,0.082,6.51269638612838e-19,"b_cells","SYVN1"
2.16497925750092e-23,-0.277265322457271,0.103,0.253,6.53996934105877e-19,"b_cells","PLIN3"
2.23710842448766e-23,-0.480431933705441,0.039,0.186,6.75785712869231e-19,"b_cells","MT1F"
2.23776798686652e-23,-0.266982155930584,0.125,0.277,6.75984953472639e-19,"b_cells","ACTN4"
2.25847488364883e-23,0.260939077264145,0.262,0.285,6.82240092852639e-19,"b_cells","EIF3L"
2.28710198128414e-23,0.442351330266097,0.182,0.125,6.90887766506313e-19,"b_cells","ELOVL5"
2.3514989798799e-23,-0.489285909855859,0.051,0.208,7.10340811842121e-19,"b_cells","COL12A1"
2.50689391076891e-23,0.289136214767147,0.222,0.242,7.57282512565071e-19,"b_cells","GGNBP2"
2.62213225460664e-23,-0.260625682800221,0.101,0.245,7.92093711471574e-19,"b_cells","TM9SF3"
2.77286762870327e-23,-0.384504785217909,0.031,0.165,8.37627853278684e-19,"b_cells","FERMT2"
3.0218854438052e-23,-0.343483313927131,0.059,0.206,9.12851154864675e-19,"b_cells","MAGED1"
3.56553854146999e-23,-0.500025036981851,0.037,0.176,1.07707788260725e-18,"b_cells","CMKLR1"
3.61270243978775e-23,-0.4674984857565,0.05,0.202,1.09132515301108e-18,"b_cells","SULF2"
3.63521493573289e-23,-0.279222105283929,0.13,0.269,1.09812572778619e-18,"b_cells","NR3C1"
3.9045121473863e-23,0.409044399288654,0.193,0.174,1.17947502948245e-18,"b_cells","C11ORF31"
4.70174587261354e-23,-0.399811918766098,0.046,0.184,1.4203033931991e-18,"b_cells","SCARA3"
4.82443346697686e-23,0.280326672146885,0.35,0.354,1.45736486170437e-18,"b_cells","ADD3"
4.88821507524983e-23,-0.30545343065306,0.04,0.168,1.47663200993147e-18,"b_cells","CDON"
5.82379579397108e-23,-0.323896477069078,0.05,0.188,1.75925223344278e-18,"b_cells","SIL1"
5.88688715584547e-23,0.569240380047175,0.189,0.073,1.7783108720378e-18,"b_cells","RHOH"
5.90214470358007e-23,-0.358567422369313,0.18,0.363,1.78291987205747e-18,"b_cells","CTNNB1"
6.37682281401618e-23,-0.332222724728526,0.178,0.36,1.92631063565801e-18,"b_cells","PIGT"
6.58084630787191e-23,0.349694683876178,0.222,0.23,1.98794205268195e-18,"b_cells","ZNF207"
6.62190628693192e-23,-0.545028152362355,0.079,0.244,2.0003454511564e-18,"b_cells","CITED2"
6.71154639156696e-23,-0.377708908931997,0.086,0.246,2.02742393396455e-18,"b_cells","NPTN"
6.85755666152907e-23,0.362324337139156,0.345,0.307,2.0715307163147e-18,"b_cells","HNRNPH1"
6.8655181507092e-23,0.389155593467435,0.398,0.379,2.07393572296623e-18,"b_cells","CHD2"
7.22820881909321e-23,0.608901928434474,0.161,0.077,2.18349732007168e-18,"b_cells","SEL1L3"
7.37279399984767e-23,0.432846367386887,0.128,0.092,2.22717361147399e-18,"b_cells","GSAP"
7.4576767059415e-23,0.484009116663262,0.145,0.092,2.25281497933081e-18,"b_cells","ZCCHC7"
7.68244969363752e-23,-0.488863879531653,0.048,0.198,2.32071440345402e-18,"b_cells","TNFSF10"
7.99701462720349e-23,-0.384637248838138,0.029,0.16,2.41573817858563e-18,"b_cells","PROCR"
8.7789118259793e-23,0.367670721593314,0.229,0.223,2.65193368439183e-18,"b_cells","SPEN"
8.78102678766227e-23,-0.369479937221273,0.031,0.162,2.65257257201702e-18,"b_cells","IL1R1"
9.32100303999109e-23,-0.484201343626297,0.053,0.202,2.81568859832051e-18,"b_cells","NAMPT"
9.46182979663998e-23,-0.418623567293583,0.044,0.18,2.85822954496901e-18,"b_cells","LTBP2"
1.0301070157987e-22,-0.362803677610068,0.112,0.277,3.11174727332471e-18,"b_cells","RARRES3"
1.0454342123129e-22,-0.349919135539345,0.128,0.281,3.15804766855482e-18,"b_cells","HSPG2"
1.06974805886304e-22,-0.316649868230193,0.061,0.199,3.23149493621347e-18,"b_cells","SEC61A1"
1.1136760526953e-22,0.70012762899969,0.18,0.067,3.36419261998198e-18,"b_cells","MIR142"
1.19045770028217e-22,-0.376873959485589,0.015,0.132,3.59613462101239e-18,"b_cells","FAM129B"
1.19899904941309e-22,-0.469369051861998,0.057,0.205,3.62193632846705e-18,"b_cells","BHLHE40"
1.21081130590839e-22,0.367260513665167,0.259,0.245,3.65761879288808e-18,"b_cells","ERP29"
1.2118995299246e-22,-0.360686773741766,0.053,0.198,3.66090609999623e-18,"b_cells","CTTN"
1.260251231756e-22,-1.06028093766367,0.084,0.24,3.80696692088853e-18,"b_cells","CCL4"
1.26949639883255e-22,0.301522742625655,0.273,0.279,3.83489472159337e-18,"b_cells","KDM5A"
1.34649191776043e-22,-0.477494714921615,0.02,0.149,4.06748278517071e-18,"b_cells","PALMD"
1.42986357165847e-22,0.562115105909603,0.228,0.116,4.31933187726591e-18,"b_cells","SLC38A1"
1.43182927377551e-22,0.33091471988656,0.253,0.246,4.32526987022105e-18,"b_cells","CD82"
1.44198003750495e-22,-0.305782998241032,0.105,0.264,4.35593329729495e-18,"b_cells","SDCBP"
1.45200845900823e-22,-0.445023382805204,0.018,0.143,4.38622715297208e-18,"b_cells","ZNF503"
1.48733391374865e-22,0.517275778682758,0.119,0.03,4.49293828665192e-18,"b_cells","TMEM154"
1.50727442638125e-22,0.461414881226255,0.294,0.238,4.55317458721248e-18,"b_cells","ATM"
1.50996412005371e-22,-0.318853526957791,0.189,0.361,4.56129961385825e-18,"b_cells","TUBA1A"
1.55379201334579e-22,-0.291704581260685,0.145,0.313,4.69369491391496e-18,"b_cells","VMP1"
1.63151100157033e-22,-0.439325391495161,0.042,0.178,4.92846843354366e-18,"b_cells","HAS1"
1.72074748555222e-22,0.45290808677277,0.114,0.082,5.19803400435615e-18,"b_cells","SPPL2B"
1.94619564868999e-22,-0.252577741428944,0.081,0.216,5.87906781556272e-18,"b_cells","SURF4"
2.04764354285504e-22,-0.400732462793061,0.029,0.161,6.18552161425651e-18,"b_cells","FAM198B"
2.11145542051495e-22,-0.375995208996749,0.057,0.193,6.37828453429156e-18,"b_cells","NTN4"
2.1153142549947e-22,-0.382860122948284,0.018,0.138,6.389941301488e-18,"b_cells","TCEA3"
2.14527819725096e-22,-0.423924569501535,0.018,0.141,6.4804563782557e-18,"b_cells","MYO6"
2.15853240102206e-22,0.589776950218828,0.204,0.084,6.52049467700744e-18,"b_cells","CD48"
2.23920985949767e-22,-0.422112818912205,0.033,0.169,6.76420514357057e-18,"b_cells","ITPRIPL2"
2.34315129991491e-22,-0.485700341212465,0.04,0.186,7.07819144678295e-18,"b_cells","GABARAPL1"
2.48760667140265e-22,0.28034377116822,0.327,0.344,7.51456223297313e-18,"b_cells","RBM5"
2.53685298253525e-22,-0.326058857770152,0.028,0.151,7.66332548964247e-18,"b_cells","CERCAM"
2.77542024316485e-22,0.671683081389843,0.156,0.058,8.38398947055238e-18,"b_cells","TTN"
2.84424711930386e-22,0.396305425229504,0.321,0.293,8.5919016979931e-18,"b_cells","ATP2B1"
2.97121320524494e-22,0.50608163826287,0.108,0.031,8.9754408504039e-18,"b_cells","LY86"
2.97184421361014e-22,0.487159307503086,0.167,0.127,8.97734700047352e-18,"b_cells","MKNK2"
3.11120289870331e-22,-0.291639510840178,0.072,0.211,9.39832171640296e-18,"b_cells","BSG"
3.14009071308829e-22,-0.315115199175328,0.169,0.335,9.4855860260971e-18,"b_cells","TPM4"
3.25467739395217e-22,-0.298568354120516,0.185,0.361,9.8317294716507e-18,"b_cells","BST2"
3.28237039980067e-22,-0.441875577337095,0.083,0.243,9.91538450371786e-18,"b_cells","H1FX"
3.59408988099808e-22,-0.300351477949716,0.145,0.309,1.0857026712519e-17,"b_cells","AP2S1"
3.7631571414552e-22,0.288700231367189,0.785,0.745,1.13677450929079e-17,"b_cells","MT-ND2"
3.91540746646011e-22,-0.281655282778488,0.083,0.226,1.18276628746827e-17,"b_cells","GPI"
4.08274729503288e-22,0.271392718139945,0.22,0.232,1.23331630288353e-17,"b_cells","TAF7"
4.08508703762107e-22,-0.598625380174033,0.106,0.245,1.23402309232457e-17,"b_cells","STAB1"
4.31097930755505e-22,0.481863557789214,0.154,0.089,1.30226062922623e-17,"b_cells","ANKRD13A"
5.05196775787316e-22,0.410935057613944,0.262,0.214,1.52609842029832e-17,"b_cells","FAM107B"
5.12187091566656e-22,-0.371028330250309,0.011,0.124,1.54721476620455e-17,"b_cells","PROS1"
5.61027762980508e-22,-0.331840094126374,0.051,0.185,1.69475266641152e-17,"b_cells","LAMP2"
6.58270593300639e-22,-0.283901923175367,0.061,0.192,1.98850380824257e-17,"b_cells","REXO2"
6.74512259026793e-22,-0.332798076862763,0.068,0.212,2.03756663206814e-17,"b_cells","CLSTN1"
7.28411391854428e-22,0.501261886918335,0.154,0.094,2.20038513251386e-17,"b_cells","CDC40"
8.10757169677796e-22,-0.370644614870689,0.05,0.188,2.44913525816269e-17,"b_cells","ZNF385B"
8.16448463733757e-22,-0.298378019627168,0.05,0.173,2.46632751924693e-17,"b_cells","H2AFJ"
8.22850013388949e-22,-0.31818757190324,0.18,0.353,2.48566532044534e-17,"b_cells","EMP3"
8.47992890074644e-22,-0.420849286823449,0.04,0.178,2.56161692233748e-17,"b_cells","KDSR"
8.51716342631473e-22,-0.410067609121458,0.02,0.143,2.57286472782115e-17,"b_cells","TPD52L1"
8.68998754767939e-22,-0.485943516496761,0.04,0.179,2.62507143840299e-17,"b_cells","STOM"
8.79558456603253e-22,0.296565604579661,0.235,0.236,2.65697018570711e-17,"b_cells","U2AF1"
8.95491281533206e-22,0.39752399559293,0.202,0.177,2.70510006325551e-17,"b_cells","SNHG8"
9.23978843469492e-22,-0.346135367051018,0.103,0.256,2.79115529035264e-17,"b_cells","CSTB"
9.55306301555907e-22,0.341484543879701,0.209,0.202,2.88578927574008e-17,"b_cells","PLEKHA2"
9.55466694528543e-22,0.348076348865937,0.174,0.184,2.88627379083182e-17,"b_cells","ZMYND8"
9.70604767594758e-22,-0.462890370383868,0.042,0.186,2.93200288195025e-17,"b_cells","SORBS2"
9.81963962471941e-22,0.264466591161983,0.242,0.261,2.96631673783524e-17,"b_cells","TRA2A"
1.04661068110654e-21,-0.284696356378904,0.237,0.402,3.16160154548664e-17,"b_cells","GPX1"
1.11293780536784e-21,-0.343687972879032,0.035,0.163,3.36196252245517e-17,"b_cells","EPS8"
1.12450758579542e-21,-0.253377622898612,0.145,0.305,3.39691251517082e-17,"b_cells","SEC31A"
1.14978214251374e-21,0.293436868086941,0.277,0.293,3.47326189610551e-17,"b_cells","CIB1"
1.22189431719942e-21,-0.343543630616405,0.042,0.163,3.69109835339601e-17,"b_cells","PDXK"
1.23254814151417e-21,-0.361057480876569,0.121,0.287,3.723281425886e-17,"b_cells","C1GALT1"
1.23476882415362e-21,-0.456376532780389,0.073,0.23,3.72998966400324e-17,"b_cells","SEMA5A"
1.46643133288625e-21,0.475442954254859,0.299,0.207,4.42979577038279e-17,"b_cells","PCSK7"
1.54220231691392e-21,-0.433444418169999,0.028,0.157,4.65868475893358e-17,"b_cells","SPATS2L"
1.7250809817687e-21,-0.298711547477564,0.053,0.181,5.21112462972688e-17,"b_cells","PLEKHA1"
1.74319611836379e-21,-0.289808214722939,0.112,0.264,5.26584683435335e-17,"b_cells","NFE2L2"
1.77451175933036e-21,0.251635842610986,0.202,0.212,5.36044512258515e-17,"b_cells","UQCRH"
1.8457585266779e-21,-0.259823892021259,0.596,0.755,5.5756673573886e-17,"b_cells","ZFP36L2"
1.85982126598962e-21,-0.528712422352084,0.167,0.321,5.61814808030144e-17,"b_cells","AEBP1"
2.00709802416045e-21,-0.258843327610444,0.112,0.246,6.0630417113839e-17,"b_cells","IGFBP6"
2.06821319605085e-21,-0.652812180801023,0.051,0.173,6.24765842263039e-17,"b_cells","S100A9"
2.31709119992932e-21,0.528627010101626,0.281,0.171,6.99946909674649e-17,"b_cells","EVI2B"
2.42353293531054e-21,0.281632494001319,0.266,0.263,7.32100829098608e-17,"b_cells","RP11-349A22.5"
2.49023638121401e-21,-0.272199603530377,0.05,0.167,7.52250606037127e-17,"b_cells","MCFD2"
2.50366040854797e-21,-0.339310960417797,0.11,0.272,7.56305736214171e-17,"b_cells","GALNT1"
2.73633972491718e-21,-0.257786547382973,0.042,0.164,8.26593504102983e-17,"b_cells","ARHGEF12"
2.85757494261127e-21,0.382946583230776,0.224,0.205,8.63216238664011e-17,"b_cells","AHSA2"
3.01520863416401e-21,-0.415305963329113,0.092,0.251,9.10834224208264e-17,"b_cells","TMEM196"
3.35356350962901e-21,-0.623514188488058,0.026,0.145,1.01304446498873e-16,"b_cells","MT1G"
3.39970122416792e-21,-0.31702068271204,0.114,0.275,1.02698174579664e-16,"b_cells","GOLGA2"
3.40099640034079e-21,-0.281875502755016,0.066,0.204,1.02737299261495e-16,"b_cells","OSTC"
3.48869778565988e-21,-0.360828363469107,0.086,0.238,1.05386582709214e-16,"b_cells","HM13"
3.58776922205808e-21,-0.262819522781887,0.04,0.157,1.0837933265993e-16,"b_cells","DAP"
3.65451829226228e-21,-0.322971780213625,0.04,0.165,1.10395688572659e-16,"b_cells","MFGE8"
3.72575345549921e-21,-0.454090051974639,0.088,0.238,1.1254756038372e-16,"b_cells","WARS"
3.95900289636775e-21,0.367114915341822,0.218,0.184,1.19593559493477e-16,"b_cells","RPL41"
4.16449127851928e-21,-0.325562571679931,0.112,0.261,1.25800952541511e-16,"b_cells","FKBP1A"
4.64081660542e-21,0.388490694974956,0.239,0.203,1.40189788016527e-16,"b_cells","DBNL"
4.97488672827721e-21,-0.53562034103572,0.018,0.135,1.50281378287798e-16,"b_cells","SERPINA1"
5.23297522720501e-21,0.5282103352887,0.16,0.095,1.58077715663409e-16,"b_cells","BMP2K"
5.24345829922687e-21,-0.434336474783111,0.039,0.17,1.58394388303045e-16,"b_cells","COL4A2"
5.24534437158433e-21,-0.43630409455567,0.552,0.694,1.58451362776819e-16,"b_cells","FOSB"
5.29908788516787e-21,-0.316433755129456,0.044,0.172,1.60074846835151e-16,"b_cells","TFG"
5.88103725003701e-21,-0.600455430215988,0.11,0.265,1.77654373249118e-16,"b_cells","IGFBP7"
6.22164825377296e-21,-0.343660247790406,0.031,0.149,1.87943550449974e-16,"b_cells","KIAA1377"
6.23965159532321e-21,-0.453784087071161,0.066,0.215,1.88487395391524e-16,"b_cells","ATP6AP1"
6.54346008770608e-21,-0.380393079624212,0.022,0.142,1.97664842329425e-16,"b_cells","SMARCA1"
6.5964324337924e-21,-0.395182169718087,0.039,0.171,1.99265030960001e-16,"b_cells","C2ORF40"
6.9723883800338e-21,0.504584841432954,0.242,0.182,2.10621908184061e-16,"b_cells","NIN"
7.15357439130957e-21,-0.250086299278729,0.068,0.197,2.16095175212679e-16,"b_cells","MLTK"
7.60309956033201e-21,0.321686251621665,0.22,0.218,2.29674431518509e-16,"b_cells","MOB1A"
7.84843691489725e-21,0.272770022064059,0.119,0.13,2.37085582325216e-16,"b_cells","CHCHD10"
8.66707995276959e-21,-0.379709045935663,0.037,0.162,2.61815151213264e-16,"b_cells","ATP8B2"
8.9886437009024e-21,-0.307135121547616,0.121,0.274,2.7152894891686e-16,"b_cells","PRDX4"
9.06948014867645e-21,-0.264652634100174,0.092,0.232,2.73970856331218e-16,"b_cells","SCP2"
9.09707890316816e-21,-0.304520510446049,0.077,0.214,2.74804559506904e-16,"b_cells","AHI1"
9.24849447858382e-21,-0.264249629266052,0.09,0.229,2.7937852120906e-16,"b_cells","CDKN1A"
9.45570289968337e-21,-0.545613837250326,0.062,0.208,2.85637873193635e-16,"b_cells","DEFB1"
1.02089905041251e-20,-0.329152517705152,0.057,0.189,3.0839318514861e-16,"b_cells","PHLDB1"
1.08990487970056e-20,-0.553862802493382,0.099,0.264,3.29238466059946e-16,"b_cells","C11ORF96"
1.16308706290162e-20,0.487121506757352,0.183,0.134,3.51345339961322e-16,"b_cells","ABLIM1"
1.18373187003042e-20,-0.367045476297257,0.084,0.234,3.57581723298788e-16,"b_cells","PRNP"
1.36088815608475e-20,-0.389798538942686,0.018,0.136,4.11097094190081e-16,"b_cells","TEAD1"
1.46218440050448e-20,0.359687196944928,0.442,0.343,4.41696663704394e-16,"b_cells","ARHGDIB"
1.47070285672289e-20,0.408367802075852,0.18,0.14,4.44269918958851e-16,"b_cells","RPL17"
1.52916685082461e-20,0.372330135178394,0.171,0.136,4.61930722297098e-16,"b_cells","EIF3F"
1.62087589490093e-20,0.388870277244995,0.239,0.207,4.89634190331673e-16,"b_cells","UPF2"
1.6690090265084e-20,0.311148628226857,0.235,0.241,5.04174246727656e-16,"b_cells","ANXA6"
1.67807780291372e-20,-0.716356937909766,0.075,0.221,5.06913742704177e-16,"b_cells","CD3D"
1.85647749232531e-20,-0.354881605215249,0.05,0.172,5.60804720881629e-16,"b_cells","ANK3"
1.88300496833041e-20,0.338772303901078,0.167,0.164,5.68818140833249e-16,"b_cells","EEF1A1"
1.94001124318393e-20,0.608295517769742,0.128,0.037,5.86038596341001e-16,"b_cells","CCR7"
1.95118227582857e-20,-0.356101010145516,0.013,0.121,5.89413141882296e-16,"b_cells","TENC1"
2.02576103118561e-20,0.271068500696619,0.286,0.303,6.1194189230055e-16,"b_cells","CD55"
2.03847311511373e-20,-0.34231055760902,0.04,0.167,6.15781958613557e-16,"b_cells","GFPT2"
2.03918668725975e-20,-0.293695359018036,0.042,0.163,6.15997514487425e-16,"b_cells","RUNX1T1"
2.07146787683176e-20,-0.630824638727172,0.657,0.688,6.25749016233339e-16,"b_cells","IGHG4"
2.11766158120819e-20,-0.344032808654381,0.072,0.212,6.3970321045137e-16,"b_cells","CCND1"
2.32322752233312e-20,-0.405420631736937,0.05,0.185,7.01800569946388e-16,"b_cells","AXL"
2.37941899273881e-20,-0.258935768440785,0.106,0.253,7.18774889326541e-16,"b_cells","LMAN1"
2.45102798647975e-20,0.533705383104317,0.244,0.129,7.40406534155803e-16,"b_cells","TMC6"
2.4596530144258e-20,0.275086368855144,0.215,0.228,7.43011982597745e-16,"b_cells","RBMX"
2.57565066342624e-20,-0.391056925829624,0.031,0.152,7.78052552407798e-16,"b_cells","NID2"
2.60986579086779e-20,-0.524004903317484,0.022,0.143,7.88388258105341e-16,"b_cells","THBS2"
2.753353793488e-20,-0.392330529099946,0.035,0.163,8.31733113936855e-16,"b_cells","ADAMTS2"
3.02428656612842e-20,-0.313483550392622,0.018,0.126,9.13576485896074e-16,"b_cells","KREMEN1"
3.0733781190446e-20,-0.268191528146065,0.976,0.991,9.28406062200994e-16,"b_cells","HLA-B"
3.32895753979717e-20,-0.341846586659479,0.039,0.164,1.00561149362193e-15,"b_cells","MYOF"
3.75867434340914e-20,-0.374804165996438,0.044,0.176,1.13542034565703e-15,"b_cells","DLC1"
4.04376282483045e-20,0.468874598742373,0.112,0.057,1.22153987412478e-15,"b_cells","RHBDF2"
4.17915071649238e-20,-0.260734588226269,0.04,0.152,1.26243784843802e-15,"b_cells","MAPK3"
4.54703615965123e-20,-0.355478471762888,0.028,0.147,1.37356868310744e-15,"b_cells","EHD2"
4.60496774838644e-20,0.488862015721349,0.336,0.227,1.39106865743258e-15,"b_cells","STK17B"
4.85334702773096e-20,-0.301148770391791,0.251,0.412,1.46609907013697e-15,"b_cells","ZFAND5"
5.17203075500941e-20,0.444249208495648,0.139,0.094,1.56236705047324e-15,"b_cells","ARHGAP17"
5.51728950598934e-20,0.543687782175635,0.211,0.138,1.66666281396926e-15,"b_cells","LBH"
6.90615574448262e-20,0.523080408114836,0.193,0.111,2.08621152729331e-15,"b_cells","ISG20"
7.11963680210373e-20,0.524927824855005,0.211,0.116,2.15069988517949e-15,"b_cells","UCP2"
7.62304088108963e-20,-0.512609943008193,0.064,0.211,2.30276818935956e-15,"b_cells","GBP1"
7.63959645854289e-20,-0.294801289744824,0.031,0.143,2.30776929819664e-15,"b_cells","PLS3"
7.79246426422623e-20,0.281326077694246,0.196,0.202,2.35394760493746e-15,"b_cells","UXT"
7.8187449253667e-20,0.49608451932065,0.105,0.032,2.36188646705477e-15,"b_cells","HDAC9"
7.874014490579e-20,0.375083527228381,0.161,0.149,2.37858229731411e-15,"b_cells","SHOC2"
8.27041747959816e-20,-0.390302253263075,0.009,0.111,2.49832771223701e-15,"b_cells","SLIT2"
8.69479529393796e-20,0.424332570360315,0.174,0.107,2.62652376239278e-15,"b_cells","TAGAP"
8.99147368035257e-20,0.252819616824967,0.185,0.208,2.7161443693609e-15,"b_cells","SAMD9L"
9.03244799567796e-20,-0.316949868641241,0.015,0.116,2.7285218905344e-15,"b_cells","MITF"
9.56147019590101e-20,-0.400976839552353,0.02,0.134,2.88832891677778e-15,"b_cells","CA12"
9.77550609246009e-20,-0.349660141893799,0.024,0.139,2.95298488041034e-15,"b_cells","TCF7L2"
1.04756184349811e-19,-0.352364085172358,0.013,0.117,3.1644748168391e-15,"b_cells","RERG"
1.07891535084043e-19,-0.342759364949241,0.018,0.128,3.25918749181877e-15,"b_cells","LRRC2"
1.07962832815245e-19,-0.367122636908661,0.029,0.149,3.26134125368292e-15,"b_cells","SULF1"
1.08867855167671e-19,-0.367979224624828,0.048,0.177,3.28868016890502e-15,"b_cells","S1PR3"
1.23642779345719e-19,-0.396490780996487,0.051,0.185,3.73500107847548e-15,"b_cells","SERPINH1"
1.27810193049485e-19,0.314645713134765,0.262,0.239,3.86089031163884e-15,"b_cells","ELF1"
1.33380046230109e-19,0.505259339942691,0.154,0.078,4.02914443651914e-15,"b_cells","PIKFYVE"
1.42113401014991e-19,-0.661317067152576,0.035,0.161,4.29296161786086e-15,"b_cells","RGS16"
1.43876682960781e-19,-0.301938271660003,0.097,0.231,4.34622683887927e-15,"b_cells","PICALM"
1.46231650184322e-19,-0.57960766413685,0.097,0.25,4.41736568876798e-15,"b_cells","HBEGF"
1.50880781391008e-19,-0.281643019430001,0.055,0.177,4.55780664425956e-15,"b_cells","CTSF"
1.53092602226825e-19,-0.389977894911524,0.042,0.169,4.62462132806792e-15,"b_cells","METRNL"
1.6345116798668e-19,-0.309645149312474,0.04,0.158,4.93753288254163e-15,"b_cells","RHOBTB3"
1.83969476670336e-19,-0.256705671317296,0.061,0.179,5.5573499512575e-15,"b_cells","C6ORF89"
1.95918029265421e-19,-0.392950397859926,0.026,0.143,5.91829182804985e-15,"b_cells","SOD3"
1.96973422580496e-19,-0.444752561953826,0.046,0.178,5.95017314931161e-15,"b_cells","AHR"
1.97875428029902e-19,-0.355634178949188,0.009,0.104,5.97742092992727e-15,"b_cells","FRMD4A"
2.0991032280635e-19,-0.398460965014597,0.013,0.118,6.34097103133422e-15,"b_cells","SSBP3"
2.39479761170261e-19,-0.382032236115243,0.033,0.152,7.23420462543123e-15,"b_cells","TPM2"
2.48506180032614e-19,-0.388176173700454,0.026,0.141,7.50687468642522e-15,"b_cells","NDUFA4L2"
2.56961561922866e-19,-0.326021441400513,0.04,0.158,7.76229486256593e-15,"b_cells","FAM20C"
2.71369752286505e-19,-0.352318285100164,0.031,0.15,8.19753747707074e-15,"b_cells","GJA1"
2.97977639609059e-19,-0.343039891641203,0.068,0.192,9.00130853731044e-15,"b_cells","H1F0"
3.00161074955259e-19,-0.349934863409398,0.066,0.202,9.06726575224846e-15,"b_cells","TSPAN4"
3.11166614846287e-19,0.254498823398829,0.2,0.21,9.39972110127664e-15,"b_cells","HMGN1"
3.20878300622486e-19,-0.502980652481385,0.04,0.167,9.69309170520406e-15,"b_cells","PLXND1"
3.38117597824448e-19,-0.373885941860114,0.028,0.143,1.02138563950809e-14,"b_cells","LTBR"
3.84972761960614e-19,-0.268156433131481,0.075,0.204,1.16292571933062e-14,"b_cells","DNAJC1"
3.91375531158743e-19,-0.275412126391557,0.075,0.201,1.18226720452433e-14,"b_cells","BCL6"
4.44828874684485e-19,0.39993448954504,0.105,0.051,1.34373906464689e-14,"b_cells","CHMP7"
4.60545564195087e-19,-0.292243069521344,0.141,0.285,1.39121604032052e-14,"b_cells","CRIP2"
4.74037558115861e-19,-0.306885960135119,0.035,0.149,1.43197265555639e-14,"b_cells","MAP1A"
4.92511107710407e-19,0.289482941698314,0.294,0.291,1.4877775541716e-14,"b_cells","PSMB9"
4.92621900335154e-19,-0.317322696698713,0.018,0.117,1.48811223653243e-14,"b_cells","ACO1"
5.04620909939043e-19,0.486190449355717,0.235,0.172,1.52435884474386e-14,"b_cells","CSK"
5.07849638096921e-19,-0.344186605747615,0.035,0.15,1.53411218676318e-14,"b_cells","CDH11"
5.10692908354086e-19,-0.475641243215477,0.103,0.251,1.54270113755602e-14,"b_cells","ATP1B3"
5.2904764921674e-19,0.475495495946146,0.277,0.207,1.59814713875393e-14,"b_cells","SMCHD1"
5.41861934620749e-19,0.272489461954503,0.161,0.169,1.63685653210236e-14,"b_cells","MT-ND6"
6.1565614254729e-19,-0.426301272730964,0.037,0.163,1.85977407540685e-14,"b_cells","PPFIBP1"
6.72291097358646e-19,-0.541755784661072,0.05,0.178,2.030856946901e-14,"b_cells","FCER1G"
7.01208410557393e-19,-0.420547286257902,0.053,0.181,2.11821036661177e-14,"b_cells","KIAA1199"
7.07389132684665e-19,0.43908365374579,0.163,0.123,2.13688109201384e-14,"b_cells","AFTPH"
7.66055329406877e-19,0.302154482614566,0.176,0.18,2.31409993907229e-14,"b_cells","GPATCH8"
7.77249311725682e-19,0.302406655301066,0.171,0.174,2.34791472086094e-14,"b_cells","CDK5RAP3"
7.98220028566113e-19,0.526405817564743,0.224,0.112,2.41126306229251e-14,"b_cells","TRAF3IP3"
8.31595153266855e-19,-0.567175058495806,0.026,0.131,2.51208263898851e-14,"b_cells","FBP1"
8.63352778742726e-19,0.357082196214654,0.189,0.181,2.60801607402603e-14,"b_cells","RABEP1"
9.06498474610184e-19,0.450273088011098,0.167,0.132,2.73835059210244e-14,"b_cells","UPF3B"
9.10024755193193e-19,-0.256173914990742,0.033,0.138,2.7490027804876e-14,"b_cells","PCSK6"
9.50807779022649e-19,-0.257937514154902,0.026,0.123,2.87220013887162e-14,"b_cells","SEC24D"
9.61289798203912e-19,-0.508088012842869,0.026,0.141,2.90386422241438e-14,"b_cells","GAS1"
9.85597325254048e-19,-0.326542010821624,0.07,0.2,2.97729240012743e-14,"b_cells","MGAT1"
9.96834279025292e-19,0.44821647953423,0.132,0.066,3.0112369900796e-14,"b_cells","TCF3"
1.05153201828505e-18,-0.348878991154518,0.04,0.155,3.17646792083546e-14,"b_cells","PGF"
1.06956161606842e-18,0.309738388542063,0.206,0.209,3.23093172981948e-14,"b_cells","FUBP1"
1.07362038808387e-18,-0.303211486345737,0.028,0.139,3.24319246832375e-14,"b_cells","GPX8"
1.07448364352509e-18,-0.351448703905487,0.024,0.132,3.2458001903606e-14,"b_cells","RXRA"
1.12042480636918e-18,-0.737956879482137,0.035,0.152,3.38457925508e-14,"b_cells","CD3G"
1.22690571667023e-18,-0.339296608998696,0.141,0.272,3.70623678891745e-14,"b_cells","PIK3R1"
1.39001179487709e-18,-0.347893608534391,0.048,0.169,4.19894762996472e-14,"b_cells","NFIL3"
1.44787417250979e-18,-0.394562109521052,0.037,0.153,4.37373830031757e-14,"b_cells","TNFSF13B"
1.4562512380241e-18,-0.380292613353902,0.048,0.174,4.3990437398232e-14,"b_cells","RSPO3"
1.46141876559879e-18,-0.354924362116727,0.046,0.172,4.41465380712083e-14,"b_cells","DDX1"
1.51007542796599e-18,-0.424975704568004,0.068,0.207,4.56163585279968e-14,"b_cells","SEPT11"
1.58932619481738e-18,-0.745828650225717,0.106,0.244,4.80103656930434e-14,"b_cells","TRAC"
1.61191764634318e-18,0.288171954078874,0.191,0.194,4.86928082607347e-14,"b_cells","TTC14"
1.65945841313821e-18,-0.365911320058067,0.083,0.209,5.0128919744079e-14,"b_cells","PTGER4"
1.69975150508601e-18,0.459334913105466,0.172,0.146,5.13460934656381e-14,"b_cells","MIS18BP1"
1.75709256849745e-18,-0.291835074277969,0.068,0.189,5.30782523091711e-14,"b_cells","ZMIZ1"
1.77161053162642e-18,-0.425936713178442,0.062,0.2,5.35168109393708e-14,"b_cells","KCNQ1OT1"
1.77541213769107e-18,-0.35222105068591,0.037,0.155,5.36316498553717e-14,"b_cells","CTSO"
1.91069022789165e-18,-0.253698446297479,0.055,0.173,5.77181304041509e-14,"b_cells","UGDH"
1.94464857482116e-18,-0.369082394147618,0.022,0.134,5.87439441481977e-14,"b_cells","PTPRG"
1.94996786949234e-18,-0.402914283121593,0.029,0.147,5.89046294016248e-14,"b_cells","PALLD"
1.96663348793339e-18,-0.255384963025668,0.152,0.295,5.9408064403492e-14,"b_cells","FAM50A"
2.02336475239178e-18,0.295854583986154,0.303,0.311,6.11218024402508e-14,"b_cells","KMT2A"
2.08131574107764e-18,-0.29690197973444,0.055,0.171,6.28723859064735e-14,"b_cells","USP53"
2.1926206422903e-18,0.303914515128357,0.167,0.155,6.62346843623054e-14,"b_cells","TRIM22"
2.32360024644354e-18,0.303879411762434,0.187,0.185,7.01913162445663e-14,"b_cells","FBL"
2.39396071678909e-18,-0.377562100953331,0.039,0.156,7.2316765332765e-14,"b_cells","ACKR3"
2.43466646948219e-18,-0.508344335596579,0.04,0.163,7.3546404710118e-14,"b_cells","CXCL16"
2.60408078862716e-18,-0.598630844246522,0.04,0.16,7.86640724628493e-14,"b_cells","PLAUR"
3.00846824320454e-18,-0.29458805380745,0.105,0.242,9.08798086907228e-14,"b_cells","MLEC"
3.04072916009459e-18,-0.254597162596636,0.079,0.2,9.18543464681375e-14,"b_cells","STT3B"
3.34102854384525e-18,0.257246356284029,0.123,0.134,1.00925790252477e-13,"b_cells","SYPL1"
3.50061959331806e-18,-0.278573862532572,0.048,0.166,1.05746716674952e-13,"b_cells","BRI3"
3.80276781056304e-18,-0.337032831792467,0.081,0.214,1.14874010021488e-13,"b_cells","C10ORF54"
3.90657106189926e-18,-0.368778728920956,0.04,0.157,1.18009698637853e-13,"b_cells","COL16A1"
4.01624986181634e-18,-0.371800770415205,0.026,0.139,1.21322875825748e-13,"b_cells","CRYAB"
4.11928546686158e-18,-0.689147717313683,0.09,0.231,1.24435375382954e-13,"b_cells","CD163"
4.16740466792533e-18,-0.391611947641935,0.055,0.167,1.25888960208688e-13,"b_cells","THY1"
4.49690098753001e-18,0.26105859494033,0.191,0.205,1.35842385031307e-13,"b_cells","VAMP2"
4.5760466742443e-18,0.285952501383539,0.191,0.208,1.38233217935572e-13,"b_cells","RBM8A"
4.83244058203303e-18,0.445050287508032,0.13,0.078,1.45978365102054e-13,"b_cells","RPL18A"
4.9563114772885e-18,-0.348521010806624,0.073,0.206,1.49720257105931e-13,"b_cells","LIMS1"
5.06094329867405e-18,0.409759225038039,0.114,0.067,1.52880975166346e-13,"b_cells","SMARCB1"
5.71423421072378e-18,-0.337218264148085,0.035,0.142,1.72615587037544e-13,"b_cells","DNASE2"
5.76354235027963e-18,-0.329521948150323,0.064,0.193,1.74105087317247e-13,"b_cells","GAA"
6.02526477808966e-18,-0.292427692549259,0.035,0.145,1.82011198416532e-13,"b_cells","SPEG"
6.08156189511594e-18,-0.265513957008911,0.05,0.159,1.83711821727662e-13,"b_cells","PLXNB2"
6.66398183459033e-18,-0.38434178943179,0.237,0.394,2.01305563259305e-13,"b_cells","RNA28S5"
6.93430034926997e-18,0.357380564118614,0.169,0.149,2.09471344950747e-13,"b_cells","RAB7L1"
7.57710286149215e-18,-0.315234236206942,0.086,0.22,2.28889123239955e-13,"b_cells","EIF4A1"
8.47481026792684e-18,-0.266555315963376,0.05,0.164,2.56007068573534e-13,"b_cells","PKD1"
8.60798896116847e-18,-0.288693796136725,0.024,0.125,2.60030130538977e-13,"b_cells","PTPN14"
8.67027161386437e-18,0.400757955231033,0.218,0.195,2.61911564911615e-13,"b_cells","MAP3K8"
9.10306208088159e-18,-0.268797372215184,0.117,0.235,2.74985299339271e-13,"b_cells","TPPP3"
9.48648834255852e-18,0.334597098783363,0.222,0.209,2.86567839852008e-13,"b_cells","SEPT9"
1.00749743779359e-17,-0.373489180197852,0.059,0.179,3.04344826008687e-13,"b_cells","TPM1"
1.01707662714779e-17,0.428270105981632,0.193,0.144,3.07238507528805e-13,"b_cells","OFD1"
1.04388747209448e-17,-0.266937283160858,0.073,0.193,3.153375275703e-13,"b_cells","ECHS1"
1.10781563203739e-17,-0.299247183143493,0.15,0.305,3.34648946125855e-13,"b_cells","CHD3"
1.13545755899721e-17,0.488269131202083,0.202,0.123,3.42999019421877e-13,"b_cells","TNFAIP8"
1.13776686597235e-17,-0.354011262882408,0.022,0.128,3.43696614872929e-13,"b_cells","AUTS2"
1.18136421733205e-17,-0.252485956723471,0.046,0.158,3.56866502771665e-13,"b_cells","PSMB5"
1.2488029806001e-17,-0.295434566561492,0.044,0.146,3.77238404379678e-13,"b_cells","ARHGAP18"
1.26313321571509e-17,-0.253466973944602,0.026,0.126,3.81567281803214e-13,"b_cells","TMEM45A"
1.27688469089963e-17,-0.324755179433495,0.075,0.199,3.85721327426959e-13,"b_cells","EFHD2"
1.28507169512374e-17,-0.371317070472534,0.024,0.132,3.88194457662981e-13,"b_cells","ANK2"
1.329585558893e-17,-0.387528512046258,0.169,0.321,4.01641205630398e-13,"b_cells","IER2"
1.45665810296902e-17,0.431876990670123,0.284,0.208,4.40027279744881e-13,"b_cells","EML4"
1.46423256502931e-17,-0.281383750378754,0.013,0.101,4.42315373244055e-13,"b_cells","SLC39A13"
1.49042055525917e-17,-0.314560299761968,0.018,0.116,4.50226241332689e-13,"b_cells","ASAP2"
1.54570181376654e-17,0.398073267255028,0.224,0.155,4.66925603902596e-13,"b_cells","HMHA1"
1.58847677512223e-17,-0.716550645250371,0.062,0.189,4.79847064228924e-13,"b_cells","FCGR3A"
1.6229906343731e-17,0.306432155065811,0.336,0.286,4.90273010831425e-13,"b_cells","CTSH"
1.83575623812577e-17,0.283146297237807,0.174,0.18,5.54545244413033e-13,"b_cells","TTC17"
1.91544909311374e-17,0.266843954673519,0.18,0.177,5.78618862047798e-13,"b_cells","NPM1"
1.94331092380301e-17,-0.676001848539087,0.042,0.164,5.87035363862413e-13,"b_cells","C5AR1"
1.98433899486941e-17,0.3160037653511,0.149,0.135,5.99429123570152e-13,"b_cells","RPL22L1"
2.04962786852332e-17,-0.654723572649222,0.057,0.19,6.19151586523523e-13,"b_cells","CXCL1"
2.05680331707083e-17,-0.369865630716379,0.026,0.123,6.21319146020757e-13,"b_cells","PRELP"
2.24936744037278e-17,-0.34332297094375,0.029,0.139,6.79488916387809e-13,"b_cells","EMILIN1"
2.32300198034947e-17,-0.293774319074577,0.044,0.152,7.01732438223968e-13,"b_cells","ARF3"
2.42373149672974e-17,0.488981815696696,0.253,0.135,7.3216081053212e-13,"b_cells","CORO1A"
2.45907615158779e-17,0.257744805456661,0.183,0.202,7.4283772387164e-13,"b_cells","CELF1"
2.46611987086728e-17,0.473439046467073,0.134,0.061,7.44965490591588e-13,"b_cells","HLA-DQB2"
2.71544521253256e-17,0.296251768662003,0.277,0.288,8.20281689801836e-13,"b_cells","BDP1"
2.81746320236235e-17,0.380316029652972,0.174,0.14,8.51099284169619e-13,"b_cells","ZNF33A"
2.82176635222653e-17,-0.287540787270108,0.055,0.173,8.5239917968059e-13,"b_cells","DNAJC3"
2.97164324001947e-17,-0.269247549507572,0.039,0.143,8.97673989945082e-13,"b_cells","MAP7D1"
3.02234267244651e-17,0.258643065350533,0.182,0.197,9.12989274492643e-13,"b_cells","RBM26"
3.28985158124818e-17,-0.309068881094658,0.011,0.103,9.9379836566345e-13,"b_cells","KIRREL"
3.64737437856629e-17,0.393544072314833,0.132,0.092,1.10179885227731e-12,"b_cells","KDM4B"
3.66237752955202e-17,-0.308017390368773,0.042,0.154,1.10633100412707e-12,"b_cells","QSOX1"
3.92933155261086e-17,-0.254028372755901,0.039,0.139,1.18697247541269e-12,"b_cells","SLC2A5"
4.07602553487992e-17,0.312949868101545,0.202,0.201,1.23128579357653e-12,"b_cells","WHSC1L1"
4.317687187702e-17,0.344423696155012,0.338,0.286,1.30428694566102e-12,"b_cells","FNBP1"
4.52465584782036e-17,-0.791585231888809,0.042,0.156,1.36680803850957e-12,"b_cells","GZMA"
4.93067870728964e-17,0.470734179757053,0.198,0.121,1.48945942389805e-12,"b_cells","CYTIP"
4.9591692199297e-17,0.27373944555163,0.233,0.222,1.49806583795636e-12,"b_cells","BAZ1A"
5.09405059879547e-17,-0.414913469113123,0.169,0.319,1.53881080488414e-12,"b_cells","ARL4C"
6.50089987323159e-17,-0.382747746638449,0.072,0.2,1.9637918337058e-12,"b_cells","ZYX"
6.60180586925691e-17,-0.30696367358714,0.035,0.144,1.99427351698513e-12,"b_cells","PAPLN"
6.65550610606931e-17,-0.334648740526028,0.024,0.125,2.01049528452142e-12,"b_cells","SLC39A1"
6.99474513894455e-17,-0.293975370393849,0.031,0.136,2.11297261157237e-12,"b_cells","DLX4"
7.50339713044421e-17,0.387552226503731,0.189,0.158,2.26662620516459e-12,"b_cells","SNX2"
7.93417984500297e-17,0.343263861393565,0.143,0.109,2.3967570475785e-12,"b_cells","FLOT2"
8.04090686410221e-17,-0.493679675882296,0.053,0.18,2.428997145508e-12,"b_cells","FGL2"
8.36755462901441e-17,0.474201233731548,0.119,0.064,2.52767090233267e-12,"b_cells","MALT1"
8.44693783629643e-17,-0.326495039472935,0.042,0.155,2.55165098158843e-12,"b_cells","SH3PXD2A"
8.49270186105115e-17,-0.374937039162227,0.051,0.162,2.56547537818633e-12,"b_cells","UPP1"
8.84797667176955e-17,-0.25708692363117,0.048,0.151,2.67279679300815e-12,"b_cells","IL13RA1"
8.8517617325267e-17,-0.319404610054189,0.039,0.15,2.67394018416167e-12,"b_cells","VASN"
9.072875968111e-17,-0.355691103772554,0.022,0.125,2.74073437244697e-12,"b_cells","PTGES"
9.09218429455428e-17,-0.260513137817473,0.015,0.104,2.74656703169896e-12,"b_cells","PARVA"
9.28404294404721e-17,-0.318770122263791,0.026,0.13,2.80452369253778e-12,"b_cells","GPC6"
9.74853278297907e-17,-0.314088995739534,0.072,0.191,2.94483678308232e-12,"b_cells","GNG11"
1.06096365320713e-16,0.40685306156498,0.123,0.081,3.2049590036081e-12,"b_cells","DENND3"
1.11818482817483e-16,0.341071062103188,0.215,0.191,3.37781272895051e-12,"b_cells","PDE4B"
1.17624968156339e-16,0.316513666146064,0.11,0.096,3.55321503806668e-12,"b_cells","FAM214A"
1.25371917596645e-16,-0.356470306280375,0.029,0.138,3.78723488675946e-12,"b_cells","ATP2A2"
1.37303590078796e-16,-0.287155624736303,0.028,0.127,4.14766684910028e-12,"b_cells","ROBO1"
1.51660446620445e-16,-0.463107968197248,0.105,0.239,4.58135877151039e-12,"b_cells","RP4-666F24.3"
1.5641754625227e-16,-0.296191933355974,0.017,0.106,4.72506123718856e-12,"b_cells","HOXA10"
1.66700034279787e-16,-0.559360692246795,0.073,0.19,5.0356746355238e-12,"b_cells","MS4A6A"
1.67828115796076e-16,-0.349384670142647,0.042,0.15,5.06975172196786e-12,"b_cells","RNF130"
1.68112994300416e-16,0.273217449119377,0.158,0.163,5.07835733182698e-12,"b_cells","IQSEC1"
1.95025754358194e-16,-0.269871095579248,0.042,0.146,5.89133798765232e-12,"b_cells","ABHD2"
1.99010505986581e-16,0.301793735486637,0.132,0.12,6.01170936484263e-12,"b_cells","AKAP11"
2.16136495503433e-16,0.455653369011229,0.112,0.035,6.52905125616771e-12,"b_cells","DAPP1"
2.24986224024253e-16,-0.305203725802959,0.02,0.108,6.79638385532463e-12,"b_cells","GNAQ"
2.33265042709243e-16,0.284113336932989,0.178,0.167,7.04647041016082e-12,"b_cells","CCDC69"
2.37136049311394e-16,-0.337228331782821,0.064,0.19,7.1634057775986e-12,"b_cells","CSRP1"
2.40913177352325e-16,-0.314855600708276,0.031,0.137,7.27750526145902e-12,"b_cells","ENPP1"
2.4909146708327e-16,-0.520317526619905,0.028,0.128,7.52455503765141e-12,"b_cells","CCL2"
2.50079250354036e-16,0.421853182322564,0.169,0.104,7.55439399469472e-12,"b_cells","SP140L"
2.5713352508987e-16,-0.343006111881652,0.028,0.132,7.76748952591479e-12,"b_cells","ST5"
2.81076380745261e-16,-0.310557061815063,0.044,0.155,8.49075530955284e-12,"b_cells","TXNDC17"
2.89814043061827e-16,-0.320353745636736,0.05,0.159,8.75470261281168e-12,"b_cells","CREG1"
3.06449840570797e-16,-0.595909111730133,0.046,0.157,9.25723678396264e-12,"b_cells","CXCL3"
3.12999244683748e-16,-0.281616094203008,0.064,0.184,9.45508118340667e-12,"b_cells","C1ORF122"
3.67276319420418e-16,-0.35425616852321,0.031,0.137,1.1094683057052e-11,"b_cells","MARVELD1"
3.6770716468822e-16,-0.307985282043643,0.015,0.104,1.11076980309017e-11,"b_cells","PDGFRL"
3.77693648979268e-16,-0.741469756381655,0.068,0.174,1.14093697483657e-11,"b_cells","IL8"
3.80030988746781e-16,0.479645662623443,0.167,0.09,1.14799761080628e-11,"b_cells","PRKD2"
3.9321614588297e-16,0.410484106617678,0.106,0.058,1.18782733348328e-11,"b_cells","ADRBK2"
3.96649210452036e-16,0.254955559835849,0.194,0.189,1.19819793493351e-11,"b_cells","SMARCC1"
4.0286722947903e-16,0.302950776339852,0.132,0.13,1.21698132681025e-11,"b_cells","MAPK1IP1L"
4.11390056570739e-16,0.254752651083448,0.196,0.211,1.24272708288889e-11,"b_cells","UBE2I"
4.43755756038777e-16,-0.298525815054046,0.031,0.133,1.34049738784194e-11,"b_cells","ANGPTL1"
4.77974782358454e-16,-0.432534018897208,0.02,0.12,1.44386622254842e-11,"b_cells","OLFML3"
4.84031504426073e-16,-0.346510971586371,0.028,0.129,1.46216236857028e-11,"b_cells","SNTB2"
4.85348358077198e-16,-0.377235230073954,0.013,0.104,1.4661403200796e-11,"b_cells","SNAI2"
4.99398084425429e-16,0.343494073313033,0.237,0.168,1.50858173343233e-11,"b_cells","PLEKHO1"
5.13515347544984e-16,-0.393406497194592,0.024,0.12,1.55122716186389e-11,"b_cells","ACTN1"
5.21195179466029e-16,0.460732941507037,0.132,0.082,1.57442639813098e-11,"b_cells","VPS37B"
5.29265162409375e-16,0.523792969495202,0.206,0.113,1.59880420260624e-11,"b_cells","PARVG"
5.34290903314513e-16,0.516730341348526,0.132,0.051,1.61398596073248e-11,"b_cells","RBM38"
5.38985013884294e-16,-0.296966286034666,0.099,0.227,1.62816592994167e-11,"b_cells","RPN1"
5.59135463960965e-16,-0.316033442918811,0.042,0.151,1.68903640953328e-11,"b_cells","SLCO3A1"
5.7355602795736e-16,0.392042124393705,0.16,0.126,1.73259804925359e-11,"b_cells","NT5C"
5.75709342861026e-16,-0.33394865958586,0.031,0.136,1.73910278291459e-11,"b_cells","TUBB2A"
5.92125833207174e-16,-0.366957832025364,0.04,0.139,1.78869371695223e-11,"b_cells","RORA"
6.64983822843399e-16,-0.258838068895185,0.084,0.202,2.00878313204534e-11,"b_cells","SOX5"
6.68202375564531e-16,0.443556229788431,0.251,0.205,2.01850573610533e-11,"b_cells","STK4"
6.70789889242989e-16,0.261459789244478,0.123,0.13,2.02632209742522e-11,"b_cells","PHF20"
6.85884330929783e-16,-0.508099547748696,0.156,0.152,2.07191938687269e-11,"b_cells","IGHG2"
6.88173534178685e-16,0.353953595970965,0.161,0.125,2.07883461204697e-11,"b_cells","SMDT1"
7.09651146900761e-16,-0.252303839225193,0.035,0.134,2.14371418455782e-11,"b_cells","HCFC1R1"
7.59752715316275e-16,0.418815758475403,0.141,0.1,2.2950610024274e-11,"b_cells","ZNF791"
8.71470016960325e-16,0.466721850024026,0.154,0.092,2.63253662723375e-11,"b_cells","BTN2A2"
9.34654843652762e-16,-0.306377816410835,0.033,0.135,2.82340535170626e-11,"b_cells","KIAA1217"
9.60578433679128e-16,0.469124654955151,0.112,0.039,2.90171533245791e-11,"b_cells","TSPAN33"
9.76708555527114e-16,-0.359253751735063,0.026,0.121,2.95044120453631e-11,"b_cells","TSC22D1"
1.01474054145881e-15,-0.256255037131129,0.024,0.116,3.06532822763878e-11,"b_cells","VIT"
1.1879612564396e-15,-0.344917283342738,0.029,0.125,3.58859336345274e-11,"b_cells","GAS6"
1.23138459045762e-15,-0.285810021861945,0.037,0.138,3.71976657085437e-11,"b_cells","PDGFD"
1.25154718595531e-15,-0.306663767982768,0.303,0.361,3.78067373933381e-11,"b_cells","TRBC2"
1.26660893480845e-15,-0.274234610183867,0.068,0.184,3.82617227026937e-11,"b_cells","SELENBP1"
1.28085569363398e-15,-0.396073260024538,0.064,0.175,3.86920887932952e-11,"b_cells","SLC16A3"
1.28429448641933e-15,-0.275437595855788,0.022,0.115,3.87959678457552e-11,"b_cells","HRH1"
1.31290540006154e-15,0.318921893218246,0.141,0.128,3.96602463250589e-11,"b_cells","RP4-717I23.3"
1.37193981367183e-15,-0.315278871956338,0.037,0.14,4.14435578913987e-11,"b_cells","PXDN"
1.40094786963085e-15,-0.293255138846443,0.02,0.113,4.23198332458087e-11,"b_cells","ARHGAP21"
1.44815074267163e-15,-0.312737829376316,0.09,0.215,4.37457376346246e-11,"b_cells","LAP3"
1.5136169617686e-15,-0.267336144591736,0.042,0.146,4.57233411811057e-11,"b_cells","TMEM167A"
1.52518596608255e-15,0.340673351506452,0.185,0.179,4.60728176634217e-11,"b_cells","SKIL"
1.55542077403614e-15,-0.325578195192171,0.028,0.117,4.69861507420836e-11,"b_cells","MAMDC2"
1.76634061385076e-15,-0.298287092760136,0.055,0.161,5.33576172632036e-11,"b_cells","COL18A1"
1.77755446673148e-15,-0.297617599878982,0.02,0.102,5.36963653310245e-11,"b_cells","COL8A1"
1.80802682628494e-15,-0.522952792595336,0.051,0.17,5.46168743684156e-11,"b_cells","FBLN1"
1.86737896025732e-15,0.404479766638432,0.116,0.091,5.64097836314532e-11,"b_cells","ELMSAN1"
1.94509947596122e-15,0.299924389788484,0.139,0.121,5.87575649698365e-11,"b_cells","RICTOR"
2.11935876104091e-15,-0.463555583531233,0.042,0.133,6.40215894535238e-11,"b_cells","MSR1"
2.32598381234479e-15,0.371879672784714,0.125,0.104,7.02633190033114e-11,"b_cells","BACH2"
2.33516476171011e-15,-0.328486259635693,0.04,0.148,7.0540657121739e-11,"b_cells","RIN2"
2.39213975894393e-15,-0.292477179963029,0.028,0.124,7.22617578381782e-11,"b_cells","DAPK1"
2.40812109943147e-15,-0.294394658538545,0.095,0.216,7.27445221716259e-11,"b_cells","XBP1"
2.64422480837093e-15,0.33447551190524,0.147,0.131,7.9876743011269e-11,"b_cells","ADPGK"
2.8964078886444e-15,0.373486613179199,0.132,0.096,8.74946895001702e-11,"b_cells","TMEM131"
2.92769646137751e-15,0.419148500411812,0.158,0.103,8.8439854705292e-11,"b_cells","PTK2B"
3.15444360086251e-15,-0.252690487257495,0.044,0.147,9.52894322948546e-11,"b_cells","YIPF5"
3.33121135521058e-15,0.493003729774728,0.132,0.065,1.00629232618201e-10,"b_cells","PIK3AP1"
3.42371966786591e-15,-0.647827563182266,0.024,0.114,1.03423723726893e-10,"b_cells","IGF1"
3.5725027633596e-15,0.393952531755367,0.114,0.09,1.07918163475567e-10,"b_cells","RB1"
4.11718273996159e-15,-0.76146707460827,0.031,0.134,1.2437185620876e-10,"b_cells","NKG7"
4.12605302106346e-15,0.361817312522112,0.156,0.125,1.24639809660285e-10,"b_cells","ZRSR2"
4.1467406537008e-15,0.27189465694451,0.123,0.122,1.25264741666994e-10,"b_cells","SNRPN"
4.22430289178351e-15,0.41954755320826,0.116,0.044,1.27607741754996e-10,"b_cells","MCOLN2"
4.45344375153637e-15,0.388687817095174,0.132,0.105,1.34529628846411e-10,"b_cells","SGSM3"
4.60474649918712e-15,-0.369108608002638,0.029,0.123,1.39100182247445e-10,"b_cells","ETS2"
4.61767814153267e-15,-0.273100414205301,0.026,0.116,1.39490821299419e-10,"b_cells","GALNT15"
4.63051039385876e-15,0.354398212381092,0.101,0.08,1.39878457977685e-10,"b_cells","NIPA2"
5.17208980276081e-15,-0.37668604493366,0.033,0.134,1.56238488761799e-10,"b_cells","NR1H3"
5.75610553527404e-15,-0.369705873253937,0.064,0.179,1.73880436009558e-10,"b_cells","ID3"
5.78223323048301e-15,0.274783536233343,0.147,0.14,1.74669701426431e-10,"b_cells","CNN2"
6.15393381299024e-15,-0.310870497445041,0.026,0.12,1.85898032622809e-10,"b_cells","SMOC2"
6.47136308164602e-15,0.444703863652292,0.116,0.054,1.95486935970363e-10,"b_cells","RFX5"
6.92760272707464e-15,-0.56347872336363,0.024,0.118,2.09269023179471e-10,"b_cells","CD96"
7.1055502370401e-15,0.255480330042406,0.127,0.129,2.14644461560507e-10,"b_cells","UGCG"
7.14143427986631e-15,0.335360273646526,0.141,0.121,2.15728446726201e-10,"b_cells","MX1"
8.31470536810002e-15,-0.555949810677972,0.028,0.128,2.51170619759566e-10,"b_cells","CCL3"
8.67774030756809e-15,-0.256805891370787,0.046,0.148,2.62137179211017e-10,"b_cells","KIF1B"
8.84062936449107e-15,0.298252873008045,0.259,0.207,2.67057731842546e-10,"b_cells","HCLS1"
9.02005702607411e-15,-0.26005841441133,0.079,0.191,2.72477882643647e-10,"b_cells","FAM177A1"
1.04697216283048e-14,-0.289414812594309,0.05,0.158,3.16269350947832e-10,"b_cells","HEG1"
1.06045812121693e-14,0.453011837038467,0.112,0.038,3.20343189257211e-10,"b_cells","ADAM19"
1.09323924494366e-14,0.286157043846162,0.108,0.09,3.30245711112582e-10,"b_cells","TCEA1"
1.11480709522794e-14,0.445842809434393,0.207,0.127,3.36760927326455e-10,"b_cells","CCDC88B"
1.14129017960001e-14,0.386025652849479,0.11,0.1,3.44760937453571e-10,"b_cells","LL22NC03-2H8.5"
1.15158346114823e-14,0.260712649754775,0.213,0.239,3.47870331943657e-10,"b_cells","ARID4A"
1.19264929980667e-14,-0.274693804577165,0.026,0.118,3.60275500485597e-10,"b_cells","EFNA5"
1.21803214573477e-14,-0.444614208069649,0.035,0.137,3.67943150583558e-10,"b_cells","DUSP6"
1.26485679527401e-14,-0.28525445500418,0.048,0.152,3.82087940716372e-10,"b_cells","VAT1"
1.29680132486965e-14,-0.384723611085308,0.02,0.112,3.91737744216622e-10,"b_cells","ANGPTL4"
1.30823451733227e-14,-0.263623634685892,0.022,0.11,3.95191482995732e-10,"b_cells","TK2"
1.32774754962155e-14,0.393372270297836,0.114,0.06,4.01085979789677e-10,"b_cells","DENND4A"
1.33451374548943e-14,-0.769284533443818,0.046,0.139,4.03129912237446e-10,"b_cells","CXCL9"
1.36360033988682e-14,-0.315800249417397,0.057,0.162,4.11916390673012e-10,"b_cells","PLAU"
1.49617748271804e-14,0.340048220295347,0.143,0.106,4.51965293979464e-10,"b_cells","NFX1"
1.65245335655282e-14,-0.265721847737636,0.024,0.116,4.99173109947477e-10,"b_cells","CHPF"
1.68051227621575e-14,-0.484679429051406,0.017,0.105,5.07649148399254e-10,"b_cells","SDC3"
1.87773329469996e-14,0.462323718458835,0.211,0.113,5.67225673662965e-10,"b_cells","TMC8"
2.06586286610082e-14,0.327646286209477,0.174,0.153,6.24055854591735e-10,"b_cells","ABI1"
2.27979630381296e-14,-0.272708877692131,0.017,0.103,6.8868086745582e-10,"b_cells","PDIA5"
2.38958772522497e-14,-0.267420647947559,0.035,0.132,7.21846660035958e-10,"b_cells","LPAR1"
2.47776888154136e-14,0.459010775579215,0.136,0.077,7.48484423736013e-10,"b_cells","ALOX5"
2.52486044528598e-14,0.483732651437303,0.143,0.058,7.62709843311987e-10,"b_cells","BCL2"
2.69500634063823e-14,0.362140095017856,0.147,0.099,8.14107515379998e-10,"b_cells","ICAM3"
2.73120700478337e-14,-0.262583701160942,0.022,0.11,8.25043012004959e-10,"b_cells","C14ORF132"
2.8686589175228e-14,-0.307067445224078,0.028,0.122,8.66564485805289e-10,"b_cells","OLFML2B"
2.93872617599056e-14,0.272368886264072,0.178,0.175,8.87730403243229e-10,"b_cells","LNPEP"
3.07018772619417e-14,-0.296376963531925,0.053,0.158,9.27442308328734e-10,"b_cells","VGLL4"
3.4219435627237e-14,-0.250396585150458,0.028,0.118,1.03370071142758e-09,"b_cells","SGCD"
3.60453100407716e-14,0.323751442558395,0.117,0.098,1.08885672571163e-09,"b_cells","MORC3"
3.81882379974853e-14,0.376934024583229,0.112,0.076,1.15359029342804e-09,"b_cells","TMEM243"
3.82884379512425e-14,0.362078309344922,0.108,0.092,1.15661713363113e-09,"b_cells","GM2A"
4.23677014237902e-14,-0.298911151033715,0.028,0.12,1.27984352460985e-09,"b_cells","CTC-503J8.6"
4.47759980649191e-14,-0.357408568765252,0.026,0.116,1.35259334954508e-09,"b_cells","PXN"
4.73369059397105e-14,0.250151839543245,0.167,0.183,1.42995325462677e-09,"b_cells","SETD2"
4.84036498733042e-14,0.284363266235844,0.176,0.169,1.46217745537277e-09,"b_cells","RSBN1L"
4.88277971517862e-14,-0.510039483303414,0.028,0.121,1.47499009636116e-09,"b_cells","GIMAP4"
5.10978752561582e-14,-0.256164415915872,0.026,0.113,1.54356461573803e-09,"b_cells","SEPN1"
5.17061615168996e-14,0.347600812543349,0.099,0.117,1.5619397271025e-09,"b_cells","IRF7"
5.23924018903214e-14,-0.298606422773505,0.068,0.179,1.58266967630283e-09,"b_cells","CMTM3"
5.28388755316086e-14,-0.250649753516191,0.02,0.103,1.59615675205883e-09,"b_cells","PITX1"
5.44246642331643e-14,-0.296906257312111,0.051,0.157,1.64406025715543e-09,"b_cells","PLSCR1"
5.79192597829325e-14,-0.264299150831776,0.044,0.142,1.74962499952282e-09,"b_cells","COPZ2"
6.04565716068678e-14,-0.30776339747208,0.028,0.12,1.82627211510026e-09,"b_cells","SORBS3"
6.07151999091434e-14,-0.31099449104169,0.079,0.195,1.8340847588554e-09,"b_cells","MAN2C1"
6.73740865849597e-14,-0.260175454154013,0.035,0.127,2.03523640755846e-09,"b_cells","VWA5A"
6.82450118743446e-14,-0.269209261867685,0.029,0.12,2.0615453187002e-09,"b_cells","GULP1"
7.45689480347642e-14,-0.459957603774679,0.105,0.232,2.25257878223416e-09,"b_cells","TWISTNB"
7.65414974916387e-14,-0.257457600118386,0.033,0.124,2.31216555622742e-09,"b_cells","NOVA1"
7.91309697993467e-14,0.296174463942194,0.112,0.098,2.39038833569867e-09,"b_cells","PRPF3"
8.25177168945828e-14,-0.272647625985259,0.066,0.171,2.49269519195156e-09,"b_cells","SCO2"
8.42301774051928e-14,-0.48608894505622,0.055,0.166,2.54442519905606e-09,"b_cells","RASSF4"
8.87148745586862e-14,-0.440674147106725,0.042,0.142,2.67989893066879e-09,"b_cells","CD14"
8.9902105478957e-14,-0.343296354444093,0.022,0.111,2.71576280230833e-09,"b_cells","LIFR"
9.70248920148208e-14,-0.31050009275614,0.145,0.274,2.93092793798371e-09,"b_cells","ATP6V0B"
9.82366118031755e-14,-0.388418949363457,0.07,0.171,2.96753156935033e-09,"b_cells","MT-TP"
1.00545079411531e-13,0.388743455373313,0.15,0.106,3.03726575886352e-09,"b_cells","UHRF2"
1.01626626972064e-13,-0.303856868886843,0.033,0.121,3.06993714757211e-09,"b_cells","LINC00963"
1.05057620576076e-13,-0.307508335093951,0.04,0.136,3.1735806023621e-09,"b_cells","ACP2"
1.05266118652113e-13,0.336786054651991,0.176,0.148,3.17987891224302e-09,"b_cells","SMEK1"
1.09193301167786e-13,-0.34071924022497,0.033,0.132,3.29851124167649e-09,"b_cells","GDE1"
1.10965108417594e-13,0.450461011580142,0.119,0.041,3.35203399507869e-09,"b_cells","PPP1R16B"
1.15473665573251e-13,0.279092000078024,0.123,0.112,3.48822848963677e-09,"b_cells","NAA50"
1.17120047320283e-13,-0.263057006078861,0.039,0.133,3.53796238945111e-09,"b_cells","SLC29A1"
1.18181525450489e-13,0.316625784479836,0.176,0.166,3.57002752080838e-09,"b_cells","C17ORF62"
1.22908944846851e-13,-0.304327695718032,0.029,0.118,3.71283340593366e-09,"b_cells","MMP19"
1.50781223574711e-13,-0.252910706907394,0.033,0.111,4.55479920174486e-09,"b_cells","DGKZ"
1.53665244514058e-13,0.418550506251149,0.127,0.06,4.64191970628065e-09,"b_cells","SYTL1"
1.57180543268792e-13,-0.263653285113051,0.04,0.137,4.74810985106367e-09,"b_cells","C1RL"
1.70366802077639e-13,0.520914271172782,0.101,0.037,5.14644035716132e-09,"b_cells","HOPX"
1.74861762113237e-13,-0.534373220541222,0.05,0.14,5.28222410991667e-09,"b_cells","SFRP1"
1.93159017081743e-13,-0.338537994846342,0.031,0.127,5.8349475880053e-09,"b_cells","OSR2"
1.99750480921927e-13,-0.287617536367423,0.05,0.143,6.03406252768956e-09,"b_cells","SLC43A2"
2.0966829133869e-13,0.312783739690395,0.121,0.101,6.33365974475915e-09,"b_cells","OTUD1"
2.24647617335246e-13,-0.271314085215328,0.042,0.138,6.78615522446312e-09,"b_cells","NAB1"
2.26394021084074e-13,-0.290049529300285,0.039,0.134,6.83891058890769e-09,"b_cells","CCDC104"
2.35150131832988e-13,-0.376566236269966,0.026,0.117,7.1034151824109e-09,"b_cells","TMEM176B"
2.49237172954733e-13,-0.645661419811126,0.028,0.118,7.52895652061658e-09,"b_cells","GZMK"
2.58213657183679e-13,-0.298198236546656,0.037,0.126,7.80011815620458e-09,"b_cells","ITGA5"
2.7888594238895e-13,-0.490603383952711,0.059,0.165,8.4245865476854e-09,"b_cells","ITM2A"
2.90674274704537e-13,0.304802990597844,0.262,0.249,8.78068849027464e-09,"b_cells","RGS2"
3.19356758741623e-13,-0.360639292897085,0.05,0.156,9.64712896806694e-09,"b_cells","ANKRD28"
3.25121543605876e-13,0.35721292793468,0.11,0.083,9.8212715892463e-09,"b_cells","RFTN1"
3.32122617006577e-13,-0.386714010159875,0.035,0.132,1.00327600145347e-08,"b_cells","MFAP4"
3.46413901908855e-13,0.282390584653823,0.112,0.103,1.04644711488627e-08,"b_cells","FDFT1"
3.70454472935898e-13,-0.489045773840611,0.033,0.128,1.11906887184476e-08,"b_cells","CD3E"
3.72531431982272e-13,-0.2536834132967,0.026,0.113,1.12534294973205e-08,"b_cells","EGFR"
4.07796047878557e-13,0.367645301267701,0.123,0.086,1.23187030143155e-08,"b_cells","DRAM2"
4.23118436412377e-13,0.276770084479275,0.161,0.164,1.27815617271451e-08,"b_cells","EIF4B"
4.25108154563037e-13,-0.311726885327288,0.024,0.105,1.28416671330402e-08,"b_cells","ADAM15"
4.90914337806295e-13,-0.316101590245176,0.02,0.104,1.48295403164526e-08,"b_cells","FILIP1"
4.90969991994358e-13,-0.273490331642774,0.039,0.126,1.48312215181656e-08,"b_cells","MTUS1"
4.97967753205731e-13,-0.265338195709202,0.026,0.108,1.50426098888387e-08,"b_cells","TTC39B"
5.74590525387897e-13,-0.275210469857108,0.042,0.132,1.73572305909176e-08,"b_cells","ELN"
5.82519074204208e-13,-0.505675566938568,0.051,0.146,1.75967361935607e-08,"b_cells","ASPN"
5.9845478261566e-13,-0.29702731703267,0.033,0.126,1.80781220732539e-08,"b_cells","PRDX3"
6.02743971945995e-13,0.351008806001883,0.183,0.169,1.82076899045446e-08,"b_cells","USP15"
6.06418613473531e-13,-0.426579769942993,0.055,0.153,1.83186934758084e-08,"b_cells","ADAMTS1"
6.19316748641258e-13,-0.268499281967881,0.05,0.145,1.87083203429551e-08,"b_cells","TREM1"
7.17481425583978e-13,0.311034224083135,0.108,0.089,2.16736789040408e-08,"b_cells","METTL12"
7.89754049748115e-13,-0.335438440286131,0.042,0.141,2.3856890334791e-08,"b_cells","CYFIP1"
8.74904332771717e-13,-0.653884889697967,0.039,0.131,2.6429110084368e-08,"b_cells","CTLA4"
1.13877479496312e-12,-0.302272934055769,0.029,0.117,3.44001090062459e-08,"b_cells","NPDC1"
1.17123196719588e-12,0.460605496769391,0.183,0.107,3.53805752650532e-08,"b_cells","NCKAP1L"
1.19664843374904e-12,-0.323658811695515,0.051,0.148,3.61483558866909e-08,"b_cells","TOB1"
1.22265473452029e-12,-0.30103352402387,0.053,0.153,3.69339542203888e-08,"b_cells","TSR3"
1.54719925041581e-12,-0.48739029332824,0.022,0.101,4.67377949565606e-08,"b_cells","BCL11B"
1.59365973253391e-12,0.327874003019055,0.136,0.112,4.81412732003844e-08,"b_cells","SUZ12"
1.78091654169118e-12,-0.366293906334398,0.029,0.116,5.37979268914073e-08,"b_cells","APOC1"
1.91034519351889e-12,0.289256069982996,0.273,0.234,5.77077076058185e-08,"b_cells","CYTH1"
2.12866169843357e-12,-0.551750802347909,0.046,0.146,6.43026125862812e-08,"b_cells","GIMAP7"
2.17001279714728e-12,0.39341319435812,0.103,0.046,6.5551746576225e-08,"b_cells","NUP210"
2.1933902849344e-12,0.254437170562658,0.143,0.133,6.62579337272985e-08,"b_cells","ARPC5L"
2.35716846788485e-12,-0.368208091615698,0.026,0.109,7.12053450778657e-08,"b_cells","PFKFB3"
2.37374642554523e-12,-0.276842500194774,0.033,0.115,7.17061320228705e-08,"b_cells","PPM1N"
2.40346406563692e-12,-0.434515594622684,0.037,0.13,7.26038424947601e-08,"b_cells","DIRC3"
2.68680346373199e-12,0.266087530451304,0.154,0.162,8.11629590324161e-08,"b_cells","POLR3GL"
2.76937137292364e-12,0.300284129954602,0.108,0.098,8.36571704332773e-08,"b_cells","OSGEP"
2.9144649102705e-12,0.262698903442254,0.11,0.097,8.80401560094514e-08,"b_cells","R3HDM4"
3.22363338993966e-12,0.313862776493466,0.138,0.123,9.73795174432973e-08,"b_cells","TARDBP"
3.3168098240341e-12,0.343522340995586,0.13,0.095,1.00194191164422e-07,"b_cells","ODC1"
3.34959613974346e-12,-0.31995944899942,0.061,0.148,1.0118460018937e-07,"b_cells","LGMN"
3.40046500791248e-12,-0.308359574187357,0.031,0.116,1.0272124695902e-07,"b_cells","RP11-427H3.3"
3.46018062356871e-12,-0.254361406202697,0.07,0.157,1.04525136276764e-07,"b_cells","AC079949.1"
3.57493960627572e-12,-0.275246990766083,0.029,0.111,1.07991775626377e-07,"b_cells","HTRA3"
3.67788869597151e-12,-0.3020677578245,0.022,0.104,1.11101661727907e-07,"b_cells","GEM"
4.02986721936317e-12,0.301053472516661,0.141,0.135,1.21734228962523e-07,"b_cells","SESN3"
4.25539419580295e-12,0.307013567403094,0.163,0.15,1.28546947866816e-07,"b_cells","LPIN1"
4.52454962007043e-12,0.258045869591305,0.13,0.126,1.36677594923088e-07,"b_cells","SERTAD2"
4.54348369820194e-12,-0.271327174448643,0.048,0.134,1.37249555555284e-07,"b_cells","TSPAN14"
4.54371126452884e-12,0.382042135254978,0.147,0.075,1.37256429878887e-07,"b_cells","ARHGAP25"
4.61801210913698e-12,-0.48043929932789,0.037,0.125,1.3950090979281e-07,"b_cells","C1QC"
4.8378959582409e-12,-0.43635482813014,0.163,0.296,1.46143161106541e-07,"b_cells","SYNE2"
5.14443872296962e-12,-0.26121145947089,0.051,0.147,1.55403204943466e-07,"b_cells","PDLIM7"
5.26326574045248e-12,-0.357238336058045,0.04,0.135,1.58992731487589e-07,"b_cells","AGAP3"
5.45302838741493e-12,-0.393876658325902,0.051,0.145,1.6472508152703e-07,"b_cells","LCP2"
5.49834439178698e-12,0.333214525555169,0.11,0.081,1.66093987387101e-07,"b_cells","PLEKHJ1"
5.92063456630472e-12,0.25039259863519,0.128,0.13,1.78850528978933e-07,"b_cells","SAFB"
5.94507051861622e-12,0.435924329143129,0.167,0.094,1.79588690226359e-07,"b_cells","RAB11FIP1"
6.08395211959936e-12,-0.304720110069342,0.04,0.116,1.83784025628858e-07,"b_cells","PIM1"
6.14138891245043e-12,0.310051397024726,0.117,0.1,1.85519076267303e-07,"b_cells","TP53INP1"
6.19256369251367e-12,-0.337622064105569,0.026,0.106,1.87064964023453e-07,"b_cells","GPR1"
6.31594996790517e-12,0.259003542640181,0.145,0.147,1.90792216630479e-07,"b_cells","PHYKPL"
6.43592785611117e-12,0.392501555526572,0.193,0.127,1.94416508677406e-07,"b_cells","DOCK8"
6.52327763428625e-12,-0.280004635014147,0.451,0.587,1.97055170776519e-07,"b_cells","JUN"
6.59696198619923e-12,-0.3375956900038,0.103,0.219,1.99281027679106e-07,"b_cells","FAM129A"
7.64458340773514e-12,-0.328441342747918,0.033,0.121,2.30927575580863e-07,"b_cells","ARHGEF10L"
7.67800188363418e-12,0.446200461005536,0.193,0.114,2.31937080900821e-07,"b_cells","TBC1D10C"
8.40701918288074e-12,0.281530544346512,0.301,0.26,2.53959235476461e-07,"b_cells","GPR183"
9.48529052709327e-12,0.313550857450359,0.105,0.084,2.86531656242434e-07,"b_cells","DDI2"
1.01487968140048e-11,0.371453560200369,0.121,0.073,3.06574854157456e-07,"b_cells","SNHG7"
1.09286368835984e-11,0.264291980287732,0.127,0.112,3.30132262979742e-07,"b_cells","SVIP"
1.10001355561038e-11,-0.293796553373422,0.039,0.126,3.32292094878784e-07,"b_cells","ATXN1"
1.1051278962756e-11,0.467407719291963,0.215,0.128,3.33837034906933e-07,"b_cells","RAC2"
1.24664084423346e-11,-0.320933818707265,0.028,0.106,3.76585266226045e-07,"b_cells","RGL1"
1.65621541074183e-11,0.333244693164317,0.101,0.076,5.00309551276893e-07,"b_cells","ZNF721"
1.68884974460716e-11,-0.278834557505501,0.026,0.106,5.10167730850931e-07,"b_cells","CNTLN"
1.72083505920531e-11,-0.31695075650416,0.035,0.121,5.1982985468474e-07,"b_cells","RAB32"
1.98325273853439e-11,0.347070960422153,0.279,0.21,5.99100987256468e-07,"b_cells","ARHGAP30"
1.99628300709728e-11,0.32192066360471,0.13,0.117,6.03037170783945e-07,"b_cells","GPATCH4"
2.14789436563273e-11,-0.307504095856646,0.05,0.125,6.48835929970335e-07,"b_cells","LST1"
2.33299762939245e-11,0.334254274188275,0.106,0.072,7.04751923886873e-07,"b_cells","TAPSAR1"
2.39031170788203e-11,-0.35566518560903,0.037,0.109,7.22065360717005e-07,"b_cells","LCK"
2.71380744524656e-11,0.256287520146516,0.11,0.096,8.1978695306008e-07,"b_cells","TTF1"
2.79898764055674e-11,-0.278329347397867,0.05,0.138,8.45518186459381e-07,"b_cells","GLIPR2"
3.54035096002166e-11,-0.261220291367962,0.026,0.103,1.06946921800334e-06,"b_cells","ARHGEF40"
3.56196018943454e-11,0.324940205870815,0.114,0.077,1.07599693402439e-06,"b_cells","CEPT1"
3.81035812156245e-11,-0.257643339724585,0.072,0.172,1.15103298136158e-06,"b_cells","TRIM8"
4.0249151212573e-11,0.341757325100992,0.207,0.14,1.2158463598294e-06,"b_cells","ARHGEF1"
5.12389849685604e-11,-0.253352061529711,0.033,0.114,1.54782725793027e-06,"b_cells","MAP1LC3A"
5.42968537951272e-11,-0.469087098497507,0.11,0.215,1.6401993594432e-06,"b_cells","HCST"
6.16907029561183e-11,-0.453377804724024,0.05,0.141,1.86355275489842e-06,"b_cells","OGN"
6.74625854073235e-11,-0.500821369718208,0.026,0.103,2.03790977998443e-06,"b_cells","OLR1"
7.05052517285772e-11,-0.270676540405434,0.024,0.101,2.12982264421686e-06,"b_cells","BLVRA"
8.38082296044121e-11,0.336743334041534,0.149,0.112,2.53167899989008e-06,"b_cells","DENND4B"
8.68929656482757e-11,0.25507599921161,0.105,0.091,2.62486270630311e-06,"b_cells","GON4L"
9.10011901272828e-11,-0.284919003308118,0.031,0.111,2.74896395136496e-06,"b_cells","BTG3"
9.47343600250727e-11,0.38758223501174,0.11,0.065,2.8617355476374e-06,"b_cells","SERPINB9"
9.86520475595786e-11,-0.288231244367378,0.029,0.107,2.98008105267975e-06,"b_cells","LBP"
1.01414055001765e-10,-0.310142175496995,0.042,0.119,3.06351577349333e-06,"b_cells","IL6R"
1.05485080704681e-10,0.280597529344532,0.132,0.112,3.18649331792702e-06,"b_cells","NFKB2"
1.1319108613389e-10,0.290885931052297,0.169,0.12,3.41927632993255e-06,"b_cells","PLEK"
1.15007114104002e-10,-0.508499817000899,0.064,0.157,3.4741349028537e-06,"b_cells","AIF1"
1.28400337542276e-10,0.270979100081732,0.105,0.08,3.87871739647708e-06,"b_cells","CEP120"
1.52267367235948e-10,0.398598586411771,0.242,0.175,4.59969262946351e-06,"b_cells","ARHGAP4"
1.53352988424742e-10,-0.357589099955072,0.215,0.329,4.63248707433461e-06,"b_cells","ITGB2"
1.86894792797159e-10,0.375311616243383,0.149,0.113,5.64571790081657e-06,"b_cells","ST3GAL5"
1.88522302999055e-10,-0.476540531750308,0.028,0.104,5.69488172899545e-06,"b_cells","CPVL"
1.93387476341896e-10,-0.285237794109192,0.042,0.124,5.84184888533599e-06,"b_cells","RARRES2"
1.98787348805796e-10,0.274460338936214,0.185,0.165,6.00496823272549e-06,"b_cells","CHD1"
2.32742687559959e-10,0.290513023852822,0.128,0.097,7.03069110581125e-06,"b_cells","HDAC1"
2.46643655422652e-10,-0.582514922235097,0.092,0.15,7.45061154300748e-06,"b_cells","POSTN"
2.50940556573932e-10,-0.436887885301932,0.039,0.123,7.58041233298535e-06,"b_cells","ZAP70"
2.73260142851913e-10,0.295221223837196,0.105,0.075,8.25464239527058e-06,"b_cells","MTERFD2"
3.52389495606752e-10,0.296507641465401,0.152,0.134,1.06449818832888e-05,"b_cells","CNPY3"
5.27944853033136e-10,0.406761136429549,0.143,0.082,1.5948158120425e-05,"b_cells","GPSM3"
5.58587693027498e-10,-0.288999794479089,0.061,0.148,1.68738170309746e-05,"b_cells","LEPROTL1"
5.73471262682931e-10,0.394981498419351,0.138,0.081,1.7323419903126e-05,"b_cells","CLEC2D"
5.91684068579328e-10,0.32179426445335,0.167,0.108,1.78735923436443e-05,"b_cells","PCED1B-AS1"
6.64499840420869e-10,0.384714114803931,0.123,0.058,2.00732111794336e-05,"b_cells","MAP4K1"
7.09132266936555e-10,-0.462578977336282,0.035,0.108,2.14214675196195e-05,"b_cells","CST7"
7.50771802095337e-10,0.286842802521311,0.105,0.089,2.26793145976959e-05,"b_cells","UVRAG"
9.67971087879451e-10,-0.335187704969794,0.037,0.11,2.92404706226625e-05,"b_cells","S100A8"
1.00193710176539e-09,-0.297817372986136,0.033,0.108,3.02665159701288e-05,"b_cells","EMILIN2"
1.06312120173621e-09,-0.353758699857614,0.031,0.108,3.21147652620476e-05,"b_cells","MPP1"
1.16450806058621e-09,-0.271196788845024,0.042,0.116,3.51774594941882e-05,"b_cells","RARRES1"
1.16725915558341e-09,0.2854151883951,0.13,0.1,3.52605645718636e-05,"b_cells","RNF44"
1.3073011998472e-09,0.349093893118036,0.106,0.053,3.94909546449843e-05,"b_cells","SASH3"
1.33681985100589e-09,0.324378195355854,0.143,0.095,4.03826540591858e-05,"b_cells","CCDC88C"
1.43785592929777e-09,0.254362520755323,0.11,0.089,4.34347519122269e-05,"b_cells","SNHG3"
1.71525437046765e-09,0.367878532501739,0.105,0.066,5.18144040230868e-05,"b_cells","CEP135"
1.96620364922134e-09,-0.275027662915835,0.05,0.129,5.93950798356782e-05,"b_cells","ICAM1"
2.05139770239028e-09,0.371895089465151,0.123,0.079,6.19686217938056e-05,"b_cells","RASSF2"
2.68101609058118e-09,-0.437698472128774,0.055,0.138,8.09881340642764e-05,"b_cells","MIAT"
3.14784910729281e-09,0.30127482970845,0.125,0.11,9.50902258331011e-05,"b_cells","TCOF1"
3.16877273056529e-09,-0.356797241552359,0.046,0.125,9.57222866449163e-05,"b_cells","TBC1D4"
3.5342691425673e-09,-0.278530670286015,0.037,0.105,0.000106763202258673,"b_cells","KCNMA1"
3.64953931318758e-09,0.361550340759529,0.136,0.093,0.000110245283572771,"b_cells","STIM2"
3.66382670198073e-09,-0.342594677466198,0.055,0.135,0.000110676877013434,"b_cells","ADCY4"
4.93558249257595e-09,0.285466676564946,0.103,0.084,0.000149094075935734,"b_cells","PAN3"
6.05920912368896e-09,0.303711609954404,0.11,0.074,0.000183036589208396,"b_cells","SLC44A2"
7.53504279443324e-09,-0.376378946196901,0.046,0.123,0.000227618572734239,"b_cells","GPRIN3"
9.79417401377218e-09,0.308887650187926,0.127,0.088,0.00029586240860803,"b_cells","VOPP1"
1.10051590238833e-08,0.336647653865305,0.11,0.047,0.000332443843793467,"b_cells","IKZF3"
1.1478096325776e-08,0.405949513893995,0.123,0.079,0.000346730333809041,"b_cells","TSTD1"
1.86459257549331e-08,0.353153914428311,0.134,0.077,0.000563256125205021,"b_cells","CYFIP2"
1.89514684370637e-08,-0.3315680971102,0.11,0.204,0.000572485958546821,"b_cells","DUSP2"
2.60506859067123e-08,0.367572143489561,0.119,0.077,0.000786939119869964,"b_cells","ANKRD44"
2.87297723828542e-08,-0.267918954777311,0.092,0.161,0.00086786896414126,"b_cells","PRDM1"
2.97038042317872e-08,0.341965427993261,0.121,0.077,0.000897292518233826,"b_cells","PIM2"
4.44795206835216e-08,-0.364725061676104,0.039,0.109,0.00134363736080782,"b_cells","SLCO2B1"
6.72736546542e-08,-0.500974779070571,0.106,0.121,0.00203220255979408,"b_cells","IGJ"
9.05145495885457e-08,0.349371910720807,0.108,0.064,0.00273426351397079,"b_cells","RGS19"
1.50234015597845e-07,0.311054652242132,0.119,0.064,0.0045382691431797,"b_cells","ITGB7"
1.67330803297767e-07,0.277652480597543,0.101,0.085,0.00505472890601894,"b_cells","CCDC137"
2.74080889504292e-07,0.303586856902324,0.145,0.103,0.00827943551014566,"b_cells","DOCK2"
3.50920429941537e-07,-0.352831686724128,0.042,0.11,0.010600604347674,"b_cells","IQGAP2"
3.70967998498942e-07,-0.263151752065471,0.057,0.126,0.011206201298656,"b_cells","RAB27A"
9.26630958329164e-07,-0.258645597772501,0.123,0.207,0.0279916679892074,"b_cells","MYO1F"
0,1.99763330936647,0.802,0.18,0,"cd4_tcells","IL7R"
0,1.536053626675,0.608,0.17,0,"cd4_tcells","LTB"
0,1.15119059373495,0.755,0.326,0,"cd4_tcells","TRBC2"
0,1.07311668151089,0.731,0.339,0,"cd4_tcells","FYB"
0,1.04727999539732,0.689,0.321,0,"cd4_tcells","CD52"
0,1.04284810844139,0.97,0.825,0,"cd4_tcells","RPS29"
0,0.983180564781049,0.814,0.465,0,"cd4_tcells","CXCR4"
0,0.964261154017938,0.768,0.533,0,"cd4_tcells","RPS15A"
0,0.908475536286955,0.708,0.494,0,"cd4_tcells","RPS27A"
0,0.901384482784965,0.738,0.518,0,"cd4_tcells","RPS25"
0,0.891668507819638,0.794,0.414,0,"cd4_tcells","PTPRC"
0,0.87255487569645,0.837,0.659,0,"cd4_tcells","BTG1"
0,0.865766172171056,0.972,0.853,0,"cd4_tcells","RPS6"
0,0.865400985451998,0.877,0.716,0,"cd4_tcells","RPL32"
0,0.815975787732322,0.921,0.818,0,"cd4_tcells","RPS12"
0,0.806383141276015,0.874,0.741,0,"cd4_tcells","RPS3"
0,0.790667577690181,0.962,0.896,0,"cd4_tcells","RPLP2"
0,0.783010310578242,0.885,0.748,0,"cd4_tcells","PABPC1"
0,0.754630833148998,0.93,0.825,0,"cd4_tcells","RPL34"
0,0.742872850642763,0.975,0.902,0,"cd4_tcells","RPL13"
0,0.735766669788804,0.849,0.735,0,"cd4_tcells","RPL30"
0,0.735641936674301,0.921,0.775,0,"cd4_tcells","RPL13A"
0,0.730733669736446,0.92,0.805,0,"cd4_tcells","RPS14"
0,0.716514984675318,0.947,0.862,0,"cd4_tcells","RPLP1"
0,0.716235768903919,0.868,0.775,0,"cd4_tcells","RPS16"
0,-1.31843593112193,0.569,0.841,0,"cd4_tcells","HLA-DRA"
0,-1.36148873119589,0.352,0.763,0,"cd4_tcells","HLA-DRB1"
0,-1.39183455427818,0.937,0.978,0,"cd4_tcells","FN1"
0,-1.41779865086816,0.573,0.82,0,"cd4_tcells","COL1A2"
1.87744945419674e-322,0.745375419605162,0.825,0.706,5.6713993112375e-318,"cd4_tcells","RPS21"
9.23902757723131e-322,0.720495422682455,0.917,0.808,2.79092545053003e-317,"cd4_tcells","RPS19"
6.5809544026054e-321,0.690073044418038,0.92,0.838,1.98797470593904e-316,"cd4_tcells","RPL11"
4.71837632434849e-319,0.690568085844945,0.954,0.751,1.42532712005919e-314,"cd4_tcells","TMSB4X"
4.03229601777621e-317,1.0813896423331,0.61,0.209,1.21807598104984e-312,"cd4_tcells","TRAC"
1.37624075546761e-316,0.920984456405566,0.781,0.561,4.15734807411656e-312,"cd4_tcells","RPS18"
1.4132010801565e-314,-1.03507748453293,0.541,0.851,4.26899782293674e-310,"cd4_tcells","PSAP"
2.08503381181994e-309,-1.08956765146872,0.63,0.881,6.29847013874566e-305,"cd4_tcells","CD74"
2.95950179129222e-303,1.07679352508954,0.623,0.263,8.94006301113554e-299,"cd4_tcells","ETS1"
2.34269990283762e-301,-1.3212190696067,0.422,0.741,7.07682786649190e-297,"cd4_tcells","LUM"
6.72162258790135e-299,1.33323674194225,0.371,0.064,2.03046775135324e-294,"cd4_tcells","TCF7"
1.09650692087334e-296,0.738716971440766,0.8,0.681,3.3123281065742e-292,"cd4_tcells","RPS20"
2.80953714753573e-290,0.781168063676379,0.79,0.617,8.48704981527595e-286,"cd4_tcells","RPL19"
1.16001030522715e-289,0.793469406602038,0.712,0.568,3.50415913003017e-285,"cd4_tcells","RPL36"
1.1066000786727e-287,0.863848654389505,0.739,0.542,3.34281751765448e-283,"cd4_tcells","RPL3"
3.85041745613599e-286,-1.21803573150625,0.445,0.74,1.16313410514956e-281,"cd4_tcells","C1R"
1.12872809073536e-284,-1.32964155317585,0.705,0.849,3.40966181649338e-280,"cd4_tcells","CLU"
1.42879630533695e-284,-1.17815958414321,0.527,0.805,4.31610787916187e-280,"cd4_tcells","MT2A"
5.14950532835837e-281,0.695009335353315,0.785,0.676,1.55556256959049e-276,"cd4_tcells","RPL37"
3.12364902399876e-273,0.746367186640201,0.775,0.626,9.43591897169546e-269,"cd4_tcells","RPL31"
6.15615076009226e-273,0.660383461067613,0.901,0.795,1.85965002160867e-268,"cd4_tcells","RPS8"
8.31511240533006e-273,0.651341267526711,0.854,0.75,2.5118291554021e-268,"cd4_tcells","RPL27A"
9.94165163980869e-272,0.750789017042274,0.749,0.585,3.00317412735341e-267,"cd4_tcells","RPS15"
1.20109747158573e-271,0.809266047871723,0.691,0.514,3.62827524216616e-267,"cd4_tcells","RPL14"
2.85517749698098e-271,0.932459953103735,0.62,0.256,8.62492018288015e-267,"cd4_tcells","IL32"
1.64621315604782e-267,1.1110184184178,0.582,0.267,4.97288070178925e-263,"cd4_tcells","SYNE2"
1.8882082146253e-266,0.662471886135023,0.823,0.719,5.70389937474012e-262,"cd4_tcells","RPL28"
1.52705654274362e-264,0.6583510056568,0.802,0.71,4.61293240431994e-260,"cd4_tcells","RPL27"
1.03018422567482e-263,-1.11981909894724,0.959,0.972,3.1119805089185e-259,"cd4_tcells","PRG4"
3.04570502239176e-263,0.955573808743059,0.582,0.218,9.20046573164102e-259,"cd4_tcells","CD2"
2.11989259922061e-261,-1.11391573821063,0.664,0.852,6.40377156372561e-257,"cd4_tcells","PLA2G2A"
5.84853148050084e-261,1.12961669345204,0.538,0.241,1.76672438962969e-256,"cd4_tcells","BIRC3"
1.00326909482158e-259,0.829726583539381,0.595,0.419,3.03067528163702e-255,"cd4_tcells","RPL23A"
8.10358797141702e-258,-1.17049596304538,0.161,0.583,2.44793185440565e-253,"cd4_tcells","LRP1"
1.26627722974574e-255,-1.41520453744864,0.169,0.569,3.82517025561592e-251,"cd4_tcells","FAM84A"
1.28699530901995e-255,0.768448372367621,0.635,0.482,3.88775542948746e-251,"cd4_tcells","RPS2"
3.84267908099729e-252,0.635542815455749,0.839,0.737,1.16079649678766e-247,"cd4_tcells","RPL38"
1.79051035808881e-249,-0.928025084577884,0.522,0.823,5.40877368971468e-245,"cd4_tcells","CST3"
1.07442508107135e-248,1.07418635951683,0.575,0.25,3.24562328490033e-244,"cd4_tcells","CD69"
2.65355131426558e-248,0.674743362921986,0.817,0.695,8.01584781013347e-244,"cd4_tcells","RPL35A"
2.90273745030005e-248,0.630170668351473,0.856,0.764,8.76858928986639e-244,"cd4_tcells","RPS4X"
7.45750174114376e-248,-1.19430530860657,0.208,0.606,2.25276212596471e-243,"cd4_tcells","GSN"
7.18409945117217e-247,0.894592624251707,0.57,0.346,2.17017276221009e-242,"cd4_tcells","RPS27"
3.78364451547264e-233,0.741497636785038,0.636,0.489,1.14296333523397e-228,"cd4_tcells","RPL26"
1.29711833826795e-231,-1.32603395593044,0.274,0.62,3.91833507623981e-227,"cd4_tcells","CCDC80"
3.75367227022148e-228,0.672422457686312,0.762,0.639,1.1339093193885e-223,"cd4_tcells","RPS23"
1.58247872994683e-225,0.553295250495119,0.912,0.845,4.78035174742338e-221,"cd4_tcells","TPT1"
1.64106571831253e-225,-1.15709486601703,0.269,0.627,4.95733132187848e-221,"cd4_tcells","FSTL1"
5.40643132486074e-223,-1.11990753633324,0.127,0.515,1.63317477461393e-218,"cd4_tcells","RHOB"
5.54145316839659e-223,0.6666894351821,0.733,0.62,1.67396217310924e-218,"cd4_tcells","RPS13"
8.90688401871039e-223,0.373820511951489,1,1,2.69059152437203e-218,"cd4_tcells","MALAT1"
3.6944634736344e-222,1.14789071044415,0.355,0.077,1.11602352611548e-217,"cd4_tcells","BCL11B"
1.5276216501104e-217,0.692046305556822,0.838,0.743,4.61463948065349e-213,"cd4_tcells","ZFP36L2"
3.15449664900626e-217,-1.26778543161,0.232,0.576,9.52910347731811e-213,"cd4_tcells","MMP2"
7.79311553042688e-216,-1.01674968625638,0.257,0.632,2.35414433943135e-211,"cd4_tcells","SERPING1"
1.04484351848879e-215,-0.984721144900861,0.216,0.607,3.15626330065095e-211,"cd4_tcells","TIMP2"
1.46469287392788e-214,-1.00570415251528,0.368,0.688,4.42454423356134e-210,"cd4_tcells","C1S"
6.09918353744698e-212,0.610046186234512,0.812,0.702,1.84244136299198e-207,"cd4_tcells","RPL23"
2.66350534230249e-211,0.634399401440625,0.707,0.59,8.04591693802736e-207,"cd4_tcells","RPL4"
1.61685014399423e-210,-0.939789104852701,0.266,0.634,4.88418091497777e-206,"cd4_tcells","TYMP"
4.7637753517876e-210,-1.2318650035316,0.312,0.631,1.439041258268e-205,"cd4_tcells","EGR1"
5.97949714656037e-210,-1.20263000263185,0.304,0.613,1.80628649803296e-205,"cd4_tcells","TIMP3"
3.12327339584847e-209,0.619754255588261,0.685,0.586,9.43478427417906e-205,"cd4_tcells","RPL39"
6.51997894908732e-208,0.95913598492083,0.585,0.317,1.9695552409403e-203,"cd4_tcells","TNFAIP3"
2.30002792308286e-207,-1.37797251573268,0.226,0.549,6.9479243500487e-203,"cd4_tcells","CXCL12"
1.11460361355763e-206,0.778344451231509,0.548,0.387,3.36699459583488e-202,"cd4_tcells","TMEM66"
1.19324028329891e-206,-1.01307956267232,0.443,0.719,3.60454024778935e-202,"cd4_tcells","HTRA1"
8.34990823737986e-205,0.630253046968193,0.621,0.531,2.52234028034771e-200,"cd4_tcells","RPL5"
4.20680508305007e-204,-1.07132095739287,0.272,0.617,1.27079167948777e-199,"cd4_tcells","COL6A2"
8.56047217926337e-202,-1.03964628264806,0.133,0.502,2.58594743591188e-197,"cd4_tcells","DAB2"
1.38937628472918e-201,-1.16837734777673,0.32,0.632,4.19702788090991e-197,"cd4_tcells","DCN"
3.41099398359184e-201,-1.20242716662236,0.299,0.612,1.03039306256342e-196,"cd4_tcells","SPARCL1"
1.11723456594755e-200,-1.01700203548957,0.247,0.595,3.37494217681437e-196,"cd4_tcells","HLA-DPB1"
1.45544515681915e-200,0.932035361838446,0.482,0.195,4.39660872971929e-196,"cd4_tcells","CD3D"
2.58991960394742e-200,0.750316920549723,0.648,0.508,7.82362913960438e-196,"cd4_tcells","ANKRD12"
3.36949449570523e-200,-1.23185240325592,0.233,0.568,1.01785689726264e-195,"cd4_tcells","CYP1B1"
5.38156214138127e-200,-0.883271729648095,0.608,0.801,1.62566229166845e-195,"cd4_tcells","CRTAC1"
1.09546141409029e-198,-0.985906144730638,0.307,0.643,3.30916983968395e-194,"cd4_tcells","CTSD"
1.12505067470706e-196,-1.03797394141668,0.125,0.478,3.3985530781551e-192,"cd4_tcells","TNFAIP2"
3.15474531703329e-195,-1.31038746664672,0.277,0.589,9.52985465369416e-191,"cd4_tcells","COL1A1"
1.07288110054267e-193,-0.975041052402967,0.079,0.419,3.2409592285193e-189,"cd4_tcells","TCF4"
1.18415655702031e-193,-1.10089322819902,0.505,0.737,3.57710012744695e-189,"cd4_tcells","COL3A1"
2.9276389025052e-191,0.625169436118504,0.821,0.732,8.84381159668769e-187,"cd4_tcells","TSC22D3"
6.07541240285121e-191,0.938171086831004,0.449,0.176,1.83526057865329e-186,"cd4_tcells","ACAP1"
1.78194026640465e-189,-1.04197231817556,0.174,0.527,5.38288515675516e-185,"cd4_tcells","PTRF"
5.82406548737389e-188,0.554661275178958,0.703,0.644,1.75933370242591e-183,"cd4_tcells","RPL18"
1.10150588030885e-186,0.946289053131588,0.335,0.125,3.32742896323697e-182,"cd4_tcells","DGKA"
1.50059807321455e-182,0.677594606838152,0.53,0.405,4.53300665956651e-178,"cd4_tcells","RPL10A"
1.63046334445e-182,-0.847242215863502,0.262,0.621,4.92530367091456e-178,"cd4_tcells","APLP2"
3.77318318007868e-182,-1.07812217241231,0.145,0.481,1.13980317503817e-177,"cd4_tcells","EFEMP1"
8.9950851113858e-180,-0.784407288001079,0.355,0.697,2.71723531044742e-175,"cd4_tcells","CD63"
2.82841017495825e-179,-1.21678985287943,0.173,0.494,8.54406145651387e-175,"cd4_tcells","IGFBP4"
5.72013335029392e-179,-0.798645398882496,0.659,0.844,1.72793788245679e-174,"cd4_tcells","FTL"
1.99259315139777e-178,-0.827412587844036,0.369,0.672,6.0192253917424e-174,"cd4_tcells","CTSB"
2.87556940459159e-178,-0.729668310810354,0.284,0.64,8.68652005739026e-174,"cd4_tcells","CD81"
5.66711097071536e-178,-0.902824293155992,0.25,0.598,1.71192088203369e-173,"cd4_tcells","IFI27"
8.17729296977018e-178,0.690428802251421,0.458,0.335,2.47019666030818e-173,"cd4_tcells","RPL6"
2.76393611080332e-176,0.664783935808985,0.726,0.678,8.34929820351468e-172,"cd4_tcells","TXNIP"
4.89918485867756e-176,0.510928512246128,0.753,0.701,1.47994576210932e-171,"cd4_tcells","RPL35"
6.04873258625407e-176,-1.00770821583574,0.178,0.521,1.82720113965563e-171,"cd4_tcells","CALD1"
7.47530364518801e-176,-0.818628700703097,0.144,0.492,2.25813972513839e-171,"cd4_tcells","LAPTM4A"
5.62132168541798e-175,-1.07027195199488,0.071,0.38,1.69808885473106e-170,"cd4_tcells","CD68"
1.44230960860713e-174,-0.996186251545502,0.191,0.507,4.35692886568043e-170,"cd4_tcells","HLA-DPA1"
3.6208811304991e-173,-0.977420981635316,0.344,0.644,1.09379577190117e-168,"cd4_tcells","SPARC"
5.14096362519122e-173,0.801925743526052,0.341,0.203,1.55298229189776e-168,"cd4_tcells","LDHB"
1.22874882087782e-172,-0.756358588059835,0.097,0.411,3.71180443810773e-168,"cd4_tcells","DPYSL2"
3.36623160688863e-172,-0.994712896090601,0.201,0.534,1.01687124380892e-167,"cd4_tcells","ABI3BP"
3.60733192748658e-172,-0.813643396376157,0.134,0.47,1.08970282865515e-167,"cd4_tcells","DST"
1.40051064476727e-171,-1.01065175527239,0.277,0.591,4.23066255571296e-167,"cd4_tcells","MGP"
1.41055812755598e-171,1.00782298191451,0.257,0.067,4.26101399172111e-167,"cd4_tcells","SELL"
7.43981847742305e-171,-0.833319605141635,0.095,0.412,2.24742036565995e-166,"cd4_tcells","ZEB2"
5.96740137601583e-169,-1.00320831924933,0.244,0.555,1.80263260766686e-164,"cd4_tcells","COL6A3"
3.89263177282212e-168,0.455850524463491,0.83,0.797,1.17588620593411e-163,"cd4_tcells","RPL37A"
5.44925775431503e-167,-0.931747078966493,0.242,0.562,1.64611178242348e-162,"cd4_tcells","COL6A1"
3.80915197628634e-166,-0.883381694498643,0.255,0.589,1.15066862899658e-161,"cd4_tcells","ISLR"
4.52076376420808e-166,0.93599077425771,0.201,0.026,1.36563231789198e-161,"cd4_tcells","CCR7"
4.54561289033182e-166,-0.737373116771307,0.146,0.476,1.37313874191144e-161,"cd4_tcells","LGALS3"
5.18769328688109e-166,0.540995989242593,0.694,0.621,1.56709838810104e-161,"cd4_tcells","RPL12"
8.03886063066632e-166,0.867666766343749,0.384,0.129,2.42837901931168e-161,"cd4_tcells","CD3G"
1.858916259236e-165,-0.661769818540728,0.28,0.626,5.61541423590011e-161,"cd4_tcells","LMNA"
6.71258041422335e-164,-0.96601161154564,0.066,0.366,2.02773629152859e-159,"cd4_tcells","CREB5"
6.80763815554226e-164,0.720511993445107,0.563,0.328,2.0564513340262e-159,"cd4_tcells","ARHGDIB"
8.52649082141305e-164,-1.05832090449137,0.203,0.507,2.57568234733245e-159,"cd4_tcells","THBS4"
2.88246450987672e-163,0.971483236845379,0.298,0.082,8.70734879143559e-159,"cd4_tcells","FAM65B"
3.46326284853468e-163,0.516515479603701,0.676,0.604,1.04618244128536e-158,"cd4_tcells","FAU"
9.11574768712837e-163,0.815660138829199,0.412,0.228,2.75368506132774e-158,"cd4_tcells","SLFN5"
1.28879097549722e-162,-0.590506766382284,0.784,0.922,3.89317977878202e-158,"cd4_tcells","VIM"
1.97075003349517e-159,-0.877660521921501,0.08,0.377,5.9532417011822e-155,"cd4_tcells","CD9"
4.09315312130914e-159,0.515751462515333,0.691,0.634,1.23645969488507e-154,"cd4_tcells","RPS5"
6.2464406461815e-159,-1.1240051040151,0.133,0.429,1.88692479039851e-154,"cd4_tcells","CTGF"
1.08197091380952e-158,-0.881072215150149,0.262,0.584,3.2684177364358e-154,"cd4_tcells","PCOLCE"
1.70491074891923e-158,0.548017330496071,0.54,0.459,5.15019439033521e-154,"cd4_tcells","RPL24"
2.83449003194287e-158,0.928236340332777,0.354,0.126,8.56242748849302e-154,"cd4_tcells","GIMAP7"
2.17590867262583e-157,0.88853865890194,0.294,0.102,6.5729849182681e-153,"cd4_tcells","PIK3IP1"
2.48029609745292e-157,-0.876498044442114,0.156,0.476,7.49247845118577e-153,"cd4_tcells","HSPB1"
3.23186355650422e-157,-0.922660015075815,0.044,0.319,9.76281343148796e-153,"cd4_tcells","EBF1"
6.26558552666987e-157,0.927092386961146,0.317,0.098,1.89270807589643e-152,"cd4_tcells","TMC8"
1.43695718436536e-156,-0.717868296280907,0.063,0.342,4.34076026253089e-152,"cd4_tcells","METTL7A"
3.78321041252709e-156,0.582266942680554,0.556,0.477,1.14283220141618e-151,"cd4_tcells","NKTR"
1.26973224844156e-155,-0.741897380105722,0.206,0.54,3.83560717609227e-151,"cd4_tcells","RRBP1"
1.6514441080792e-155,-0.772596994649842,0.072,0.359,4.98868236168565e-151,"cd4_tcells","PTMS"
2.75495170476261e-155,0.720073923001628,0.494,0.315,8.32215810974689e-151,"cd4_tcells","EVL"
1.12278494334062e-154,-0.829628306205741,0.275,0.596,3.39170875684334e-150,"cd4_tcells","IFITM3"
4.5640259324958e-154,-1.3459245638248,0.221,0.446,1.37870095368833e-149,"cd4_tcells","C1QB"
5.29163722213501e-154,-0.828238358088392,0.085,0.372,1.59849777206254e-149,"cd4_tcells","ENAH"
8.10130590118393e-153,-1.01285778519778,0.2,0.499,2.44724248662964e-148,"cd4_tcells","TNC"
3.88229008761637e-152,-0.828826715894504,0.109,0.407,1.17276218966715e-147,"cd4_tcells","PLTP"
1.27356912081189e-151,-0.823705225398584,0.102,0.403,3.84719760014855e-147,"cd4_tcells","CEBPD"
1.30035914005875e-151,-0.827324515142151,0.23,0.538,3.92812489028947e-147,"cd4_tcells","NNMT"
1.53762682257027e-149,-0.801261525079063,0.068,0.349,4.64486310562027e-145,"cd4_tcells","MRC2"
2.39857822230463e-148,-1.15394384881641,0.235,0.458,7.24562509393782e-144,"cd4_tcells","C1QA"
5.10182424411863e-147,-1.02765279321657,0.178,0.457,1.54115906766336e-142,"cd4_tcells","APOE"
8.50650183533194e-147,-0.734326264835107,0.054,0.319,2.56964407441707e-142,"cd4_tcells","CYBRD1"
1.04707173073446e-146,-0.746011662900787,0.087,0.369,3.16299428420267e-142,"cd4_tcells","PMP22"
1.77055221365913e-146,-0.808762115780925,0.425,0.676,5.34848412702149e-142,"cd4_tcells","CFD"
5.0706715862511e-146,-0.857265641526374,0.12,0.403,1.53174847277473e-141,"cd4_tcells","SEPP1"
9.16756735758197e-146,-0.800116820976183,0.139,0.439,2.76933874737836e-141,"cd4_tcells","NBL1"
1.91464789693781e-145,-0.807943794840202,0.035,0.286,5.78376836706973e-141,"cd4_tcells","NFIB"
2.65767584177722e-145,-0.803656826647625,0.094,0.378,8.02830718284062e-141,"cd4_tcells","SNED1"
3.18313260618638e-145,-0.964798794035534,0.194,0.482,9.61560697676782e-141,"cd4_tcells","SOD2"
6.67079828084461e-145,-1.05906420119032,0.263,0.511,2.01511474467754e-140,"cd4_tcells","CHI3L2"
7.04294801292318e-145,-0.787956581152781,0.041,0.297,2.12753373574383e-140,"cd4_tcells","NFIX"
8.56349300172267e-145,-0.604350956075111,0.201,0.51,2.58685996596039e-140,"cd4_tcells","ANXA5"
9.54903320296776e-145,-0.704139523393919,0.159,0.465,2.8845719499525e-140,"cd4_tcells","APP"
1.41709247017886e-144,0.586754660494542,0.483,0.389,4.28075293391631e-140,"cd4_tcells","GLTSCR2"
3.61209641557388e-144,-0.942714284515388,0.123,0.411,1.09114208521656e-139,"cd4_tcells","MT1E"
8.22945476778416e-144,-0.721271773053542,0.091,0.375,2.48595369625224e-139,"cd4_tcells","EPB41L2"
9.58752417333876e-144,-0.894216542007536,0.139,0.44,2.89619930228217e-139,"cd4_tcells","CAV1"
1.29982383424119e-143,-0.931415743505384,0.147,0.436,3.92650783847577e-139,"cd4_tcells","SEMA3C"
8.57343850674661e-143,0.596140743825315,0.356,0.282,2.58986430411802e-138,"cd4_tcells","RPSA"
2.99616766334409e-142,-1.0224419030533,0.072,0.346,9.05082327742984e-138,"cd4_tcells","HLA-DRB5"
3.8045354481163e-142,-0.749674548050098,0.122,0.401,1.14927406816697e-137,"cd4_tcells","GRN"
1.33120371945166e-141,0.625094875610683,0.356,0.263,4.02130019571959e-137,"cd4_tcells","RPL9"
1.90382095782075e-141,-1.04175287283912,0.103,0.382,5.75106234938492e-137,"cd4_tcells","HLA-DQA1"
7.87720013670463e-141,0.489499013167437,0.681,0.628,2.37954461729573e-136,"cd4_tcells","EIF1"
1.02098668889836e-140,-0.89759215741675,0.106,0.384,3.08419658982416e-136,"cd4_tcells","GPNMB"
1.15283712535876e-140,0.856732514246815,0.328,0.109,3.48249038828373e-136,"cd4_tcells","CD3E"
6.14256443855398e-139,-0.948641678452957,0.157,0.409,1.85554586559839e-134,"cd4_tcells","CTSZ"
8.35306468831417e-139,-0.658368191261947,0.064,0.318,2.52329378104594e-134,"cd4_tcells","GOLIM4"
1.47920299655972e-138,0.514457963857042,0.432,0.387,4.46837641200761e-134,"cd4_tcells","RPL22"
1.90196278324168e-138,-0.762766401595522,0.183,0.483,5.74544917561647e-134,"cd4_tcells","PLAC9"
1.08314268108693e-136,0.561141259588763,0.497,0.399,3.2719574110274e-132,"cd4_tcells","MBNL1"
1.75515572348843e-136,-0.729339310304443,0.09,0.363,5.30197440951384e-132,"cd4_tcells","LMO4"
2.53143991914285e-136,-0.709958919446578,0.103,0.377,7.64697370774673e-132,"cd4_tcells","CFH"
8.82660005690606e-136,-0.694619705676883,0.056,0.308,2.66633934519018e-131,"cd4_tcells","YBX3"
3.41167439056747e-135,0.914926698116445,0.317,0.12,1.03059859990262e-130,"cd4_tcells","MIAT"
8.95591443867939e-135,-0.675303342185998,0.169,0.467,2.70540263363627e-130,"cd4_tcells","DSTN"
1.88879415706996e-134,-0.856992370369003,0.055,0.309,5.70566938967695e-130,"cd4_tcells","LAMB1"
2.16190574735044e-134,0.425171976375001,0.723,0.694,6.5306848815962e-130,"cd4_tcells","UBA52"
3.88636539746456e-134,-0.706442963860421,0.066,0.324,1.17399325926609e-129,"cd4_tcells","S100A13"
4.4165332252771e-134,0.735909430019379,0.37,0.196,1.33414635669171e-129,"cd4_tcells","EML4"
6.81169774367851e-134,-0.749143234443397,0.078,0.344,2.0576776544104e-129,"cd4_tcells","CFI"
1.12632238901202e-133,-0.777416696673178,0.138,0.418,3.40239467272752e-129,"cd4_tcells","GPX3"
1.22785095863718e-133,-0.712982555450576,0.028,0.257,3.70909217585119e-129,"cd4_tcells","RAB13"
1.62450451000019e-133,-0.65869362561189,0.444,0.725,4.90730322380858e-129,"cd4_tcells","SAT1"
5.41168621132016e-133,-0.502731152543719,0.855,0.948,1.63476217071559e-128,"cd4_tcells","NEAT1"
2.02879205976456e-132,0.876806343905991,0.257,0.067,6.12857505413679e-128,"cd4_tcells","ITK"
2.35914521862451e-132,-0.594160780489828,0.111,0.377,7.12650587642091e-128,"cd4_tcells","CD151"
3.35019931826368e-132,0.75853588487039,0.4,0.224,1.01202821006109e-127,"cd4_tcells","SEPT6"
9.39390390902401e-132,-0.873809220366833,0.219,0.496,2.83771049283797e-127,"cd4_tcells","BGN"
1.28866998730466e-131,-0.743578544396779,0.113,0.383,3.89281429764991e-127,"cd4_tcells","COL5A2"
1.92082392870667e-131,-0.78065240758339,0.07,0.327,5.80242492383712e-127,"cd4_tcells","COLEC12"
2.96353606243851e-131,0.741078518598127,0.355,0.193,8.95224973741424e-127,"cd4_tcells","STK4"
6.29695852792491e-131,0.579957531465182,0.347,0.273,1.90218523211556e-126,"cd4_tcells","SNHG6"
8.53448456538554e-131,-0.868660526945933,0.103,0.367,2.57809709751166e-126,"cd4_tcells","VCAM1"
2.42271489981696e-130,-1.07762713429152,0.106,0.357,7.31853716936707e-126,"cd4_tcells","VCAN"
3.26574849230813e-130,-0.806782031766719,0.052,0.297,9.8651730455644e-126,"cd4_tcells","FILIP1L"
5.2028586935685e-130,-0.813305806504253,0.073,0.331,1.57167955415317e-125,"cd4_tcells","EMP1"
5.58424488930182e-130,-0.610710929220607,0.225,0.529,1.68688869616029e-125,"cd4_tcells","ANXA2"
6.28202266914081e-130,0.61803304711397,0.356,0.256,1.89767340789406e-125,"cd4_tcells","PBXIP1"
7.01493425549878e-130,-0.800532123365679,0.088,0.351,2.11907133990107e-125,"cd4_tcells","KLF4"
2.09149000067282e-129,-0.834459188530454,0.101,0.367,6.31797299403245e-125,"cd4_tcells","ITGBL1"
3.77037574001617e-129,0.857243643406606,0.312,0.108,1.13895510354408e-124,"cd4_tcells","SPOCK2"
7.65911806834846e-129,0.432074197125007,0.585,0.569,2.3136663860867e-124,"cd4_tcells","RPL15"
1.1889598509063e-128,-0.734796848097513,0.087,0.352,3.59160991761776e-124,"cd4_tcells","GOLM1"
3.8487940314289e-128,0.679789315934055,0.476,0.301,1.16264370101404e-123,"cd4_tcells","ARL4C"
4.08053935941016e-128,-0.800309770622437,0.481,0.685,1.23264932969062e-123,"cd4_tcells","AC104820.2"
5.11815881836477e-128,-0.696714549520276,0.097,0.359,1.54609341585163e-123,"cd4_tcells","CCDC88A"
5.4819547759999e-128,0.4281035786496,0.662,0.63,1.65598889873405e-123,"cd4_tcells","RPS9"
8.25526351767696e-128,0.549406472865194,0.344,0.281,2.49375000341986e-123,"cd4_tcells","RPL7A"
1.79270775681391e-127,-0.855995148575108,0.118,0.39,5.41541159178347e-123,"cd4_tcells","MEG3"
8.64832211234801e-127,0.454352403674271,0.71,0.639,2.61248514369809e-122,"cd4_tcells","CALM1"
1.06942806128674e-126,-0.705549237585477,0.083,0.339,3.23052828753497e-122,"cd4_tcells","SDC2"
1.12453623006823e-126,-0.836892990381706,0.115,0.386,3.3969990437901e-122,"cd4_tcells","ITGB8"
2.70662364260179e-126,-0.709228719647844,0.097,0.361,8.17616869957149e-122,"cd4_tcells","LAMA4"
2.94042766645588e-126,-0.732658569622075,0.049,0.283,8.88244389482993e-122,"cd4_tcells","PLEKHA4"
4.37022773628261e-126,0.768350043070355,0.146,0.02,1.32015839457625e-121,"cd4_tcells","LEF1"
1.12438836823744e-125,-0.609577992071496,0.154,0.426,3.39655238277167e-121,"cd4_tcells","NUPR1"
1.16021895329567e-125,0.828718610909256,0.29,0.105,3.50478941411555e-121,"cd4_tcells","SLC38A1"
4.02556590930871e-125,0.562272846110591,0.492,0.437,1.21604294988398e-120,"cd4_tcells","PRPF38B"
4.07701781132545e-125,0.335470401939771,0.465,0.48,1.23158554044519e-120,"cd4_tcells","COX7C"
4.48356877022783e-125,-0.685387254363949,0.09,0.348,1.35439645411042e-120,"cd4_tcells","APOL1"
6.0518855188593e-125,-0.594211659866122,0.05,0.278,1.82815357753702e-120,"cd4_tcells","WBP5"
7.61119725564606e-125,0.824841965297869,0.286,0.1,2.29919046698556e-120,"cd4_tcells","TRAF3IP3"
1.80302297144392e-124,-0.58838796101564,0.134,0.39,5.4465717921378e-120,"cd4_tcells","NPC2"
3.36868251672299e-124,-0.761810212292771,0.09,0.339,1.01761161465168e-119,"cd4_tcells","HLA-DMA"
3.37714443519214e-124,-0.525004594546006,0.084,0.321,1.02016779098284e-119,"cd4_tcells","ASPH"
1.21949349560874e-123,-1.01938552315935,0.103,0.348,3.68384595153489e-119,"cd4_tcells","COL14A1"
2.01477667241747e-123,-0.806831714222474,0.153,0.409,6.08623737203869e-119,"cd4_tcells","IFI30"
2.94444993022428e-123,0.647801538590748,0.417,0.215,8.89459434922151e-119,"cd4_tcells","PTPRCAP"
4.64404673510583e-123,0.645860732097549,0.632,0.477,1.40287363774077e-118,"cd4_tcells","RGS1"
1.35601858042985e-122,0.82365447951162,0.319,0.143,4.09626092776249e-118,"cd4_tcells","AIM1"
3.7812574156199e-122,-0.848910401813285,0.044,0.276,1.14224224011046e-117,"cd4_tcells","MARCKS"
7.91737209620542e-122,-0.717604997062978,0.059,0.298,2.39167976282173e-117,"cd4_tcells","MEDAG"
7.99068863147308e-122,0.420889161501517,0.402,0.407,2.41382722179539e-117,"cd4_tcells","MPHOSPH8"
1.14681342836265e-121,-0.600071925889654,0.1,0.354,3.4642940043979e-117,"cd4_tcells","NFIC"
1.30017491696518e-120,-0.559594660532853,0.132,0.392,3.92756838916842e-116,"cd4_tcells","LGALS3BP"
1.50150026692611e-120,0.485269690479572,0.819,0.746,4.53573200633039e-116,"cd4_tcells","KLF6"
2.11372845846191e-120,-0.593201203736041,0.112,0.359,6.38515092732173e-116,"cd4_tcells","FCGRT"
7.00119008108042e-120,-0.631987540638399,0.765,0.884,2.11491949969277e-115,"cd4_tcells","TIMP1"
2.58753468187307e-119,-0.853872470588239,0.094,0.345,7.81642476700216e-115,"cd4_tcells","MT1X"
4.76030826384896e-119,-0.563192210230121,0.2,0.48,1.43799392034349e-114,"cd4_tcells","P4HB"
1.15856770959681e-118,0.436018978252152,0.45,0.419,3.49980133715005e-114,"cd4_tcells","HNRNPDL"
1.37723385602976e-118,-0.590605249038647,0.159,0.418,4.16034803229469e-114,"cd4_tcells","GPX1"
2.13434167975408e-118,0.492766495350427,0.394,0.359,6.44741934620112e-114,"cd4_tcells","N4BP2L2"
5.39561044336427e-118,-0.631075659914522,0.044,0.265,1.62990600273148e-113,"cd4_tcells","FAM114A1"
5.78592233429505e-118,0.356403078759314,0.363,0.367,1.74781141874385e-113,"cd4_tcells","HNRNPA1"
8.50314531021069e-118,-0.70355842251343,0.039,0.259,2.56863013530845e-113,"cd4_tcells","MMP14"
8.93570363434334e-118,0.648211235082751,0.307,0.191,2.69929735386244e-113,"cd4_tcells","RPS7"
1.07351058352878e-117,-0.929510309210854,0.07,0.299,3.24286077072373e-113,"cd4_tcells","PTGDS"
1.76924304966653e-117,0.348221649051841,0.423,0.445,5.34452940443265e-113,"cd4_tcells","SF3B1"
3.56770951440565e-117,-0.541807579718363,0.097,0.335,1.07773369011166e-112,"cd4_tcells","CRTAP"
5.05934179086477e-117,-0.722404604711629,0.07,0.309,1.52832596818443e-112,"cd4_tcells","PRSS23"
3.16300269466411e-116,-0.612455594452654,0.473,0.724,9.55479854004134e-112,"cd4_tcells","HSP90B1"
3.85423382247577e-116,0.373185849281978,0.465,0.469,1.16428695309348e-111,"cd4_tcells","NACA"
4.12989254041479e-116,-0.550953284408384,0.115,0.365,1.2475579386085e-111,"cd4_tcells","CALU"
4.2741269474059e-116,0.429896493287562,0.453,0.401,1.29112826827237e-111,"cd4_tcells","MYL12A"
2.05345600134213e-115,-1.15745519194649,0.122,0.337,6.20307988885431e-111,"cd4_tcells","LYZ"
2.55520285424076e-115,0.791043545744913,0.216,0.074,7.71875678209049e-111,"cd4_tcells","RASGRP2"
7.80785373764998e-115,-0.754527230674605,0.126,0.369,2.35859645706931e-110,"cd4_tcells","WISP2"
9.24113331437676e-115,0.731615559918226,0.383,0.209,2.79156155160693e-110,"cd4_tcells","KIAA1551"
1.06305382507898e-114,0.706923741737822,0.327,0.199,3.21127299479858e-110,"cd4_tcells","PCSK7"
1.92776730821971e-114,0.356112468694374,0.722,0.732,5.8233994846701e-110,"cd4_tcells","RPL8"
2.48205506220202e-114,-0.916148621348414,0.174,0.427,7.49779193189985e-110,"cd4_tcells","TNFAIP6"
3.24572861989642e-114,-0.577720577862722,0.121,0.371,9.80469701498312e-110,"cd4_tcells","LIMA1"
3.85075754120791e-114,0.705143222249525,0.128,0.019,1.16323683804808e-109,"cd4_tcells","MAL"
5.55678236066533e-114,0.574705086425862,0.306,0.238,1.67859281550978e-109,"cd4_tcells","GSTK1"
7.75253378534255e-114,0.43189873711715,0.527,0.464,2.34188540587628e-109,"cd4_tcells","LRRFIP1"
8.50337350127721e-114,0.66687334259184,0.265,0.149,2.56869906726582e-109,"cd4_tcells","GOLGA8B"
1.21142831077113e-113,0.715817180285719,0.279,0.134,3.65948264117742e-109,"cd4_tcells","LEPROTL1"
1.89950345483876e-113,-0.648883178912338,0.096,0.332,5.73802003637693e-109,"cd4_tcells","FBN1"
2.61482634010167e-113,-0.460922734290376,0.235,0.505,7.89886740817914e-109,"cd4_tcells","RTN4"
2.63603297545883e-113,0.42968035893198,0.568,0.53,7.96292841226604e-109,"cd4_tcells","NAP1L1"
3.393015049803e-113,-0.661305113804481,0.059,0.286,1.02496198624449e-108,"cd4_tcells","PLXDC2"
8.240853215484e-113,-0.776770294283027,0.104,0.354,2.48939693933341e-108,"cd4_tcells","SCARA5"
8.60773492242782e-113,-0.674930310029411,0.056,0.281,2.600224565367e-108,"cd4_tcells","BCAT1"
1.71785978534847e-112,0.34967979837211,0.544,0.558,5.18931083958067e-108,"cd4_tcells","EEF1D"
2.17933438590698e-111,-0.586205188308793,0.06,0.277,6.5833333129478e-107,"cd4_tcells","PRRX1"
4.05990509541304e-111,-0.381214845978399,0.294,0.552,1.22641613122237e-106,"cd4_tcells","CANX"
4.18286981401079e-111,-1.12652386327057,0.275,0.426,1.26356131341638e-106,"cd4_tcells","MMP1"
1.74808739971637e-110,-0.51472970294315,0.081,0.301,5.28062241706321e-106,"cd4_tcells","RCN3"
1.84549248802461e-110,0.58144568877501,0.307,0.234,5.57486370782473e-106,"cd4_tcells","ATM"
2.28528165405895e-110,-0.676313328036838,0.066,0.293,6.90337882058128e-106,"cd4_tcells","SOX4"
3.07338178969155e-110,-0.542276325462516,0.078,0.302,9.28407171030023e-106,"cd4_tcells","ITGAV"
8.02171063004213e-110,0.343648549897502,0.561,0.585,2.42319834712313e-105,"cd4_tcells","SRSF11"
8.370887279327e-110,-0.63290060971083,0.062,0.278,2.5286776293391e-105,"cd4_tcells","TNS1"
1.61795305449051e-109,0.588156536342957,0.405,0.278,4.88751258700492e-105,"cd4_tcells","FNBP1"
2.35607513231207e-109,-0.854337414846427,0.063,0.284,7.11723175968829e-105,"cd4_tcells","STEAP4"
3.42641993070991e-109,0.475259976713059,0.286,0.251,1.03505293266885e-104,"cd4_tcells","EEF1B2"
4.39164146776392e-109,-0.963725055657605,0.503,0.624,1.32662705458212e-104,"cd4_tcells","IGHG1"
6.3604582017655e-109,-0.45804321201701,0.39,0.649,1.92136721358932e-104,"cd4_tcells","LGALS1"
6.90234716102314e-109,-0.615361612602677,0.058,0.276,2.08506103040187e-104,"cd4_tcells","MXRA8"
7.98057156339159e-109,-0.570644338817026,0.035,0.235,2.41077105786933e-104,"cd4_tcells","ITGB5"
1.56084160727826e-108,-0.560003168118164,0.075,0.295,4.71499032726616e-104,"cd4_tcells","PTPRS"
3.53998428461232e-108,-0.65282562658696,0.043,0.248,1.06935845269569e-103,"cd4_tcells","UACA"
4.18844419545479e-108,0.408845047321373,0.413,0.402,1.26524522256298e-103,"cd4_tcells","TOMM7"
4.64803320174176e-108,0.500714658652716,0.324,0.282,1.40407786958215e-103,"cd4_tcells","C9ORF78"
4.6904867525442e-108,-0.783406997422884,0.065,0.287,1.41690223820855e-103,"cd4_tcells","KCTD12"
6.36889817899725e-108,0.742726295330625,0.173,0.043,1.92391676191149e-103,"cd4_tcells","RCAN3"
7.37808414147295e-108,0.523698659007105,0.354,0.307,2.22877165745615e-103,"cd4_tcells","KMT2A"
7.78550142802707e-108,0.459004070845621,0.353,0.305,2.35184427137842e-103,"cd4_tcells","HNRNPH1"
8.61423828352214e-108,0.770958665277807,0.293,0.117,2.60218910068637e-103,"cd4_tcells","EMB"
9.93108393072258e-108,0.602377692996844,0.302,0.208,2.99998183379268e-103,"cd4_tcells","FAM107B"
1.31679391477924e-107,-0.50680835212432,0.101,0.328,3.97777105776512e-103,"cd4_tcells","PAM"
1.31950711841849e-107,0.453698883622384,0.336,0.296,3.98596710331857e-103,"cd4_tcells","HINT1"
1.45168360920922e-107,-0.480513980442876,0.077,0.29,4.38524584669922e-103,"cd4_tcells","NFE2L1"
1.70315861362189e-107,0.633290367657805,0.358,0.17,5.14490154002901e-103,"cd4_tcells","IL2RG"
2.63923302137402e-107,0.461670360990996,0.444,0.416,7.97259511096664e-103,"cd4_tcells","ARGLU1"
4.85985375159856e-107,-0.490236500371237,0.07,0.276,1.46806462128289e-102,"cd4_tcells","LAMB2"
7.32326286181708e-107,-1.1665144981702,0.373,0.512,2.2122112452977e-102,"cd4_tcells","IGHG3"
8.5516971297696e-107,0.340875918053561,0.537,0.55,2.5832966689608e-102,"cd4_tcells","RPLP0"
1.03673501278974e-106,-0.901592794486982,0.209,0.447,3.13176912663525e-102,"cd4_tcells","NR4A1"
1.74015828337363e-106,-0.491638878225392,0.198,0.441,5.25667014241505e-102,"cd4_tcells","TUBA1B"
1.74804034049174e-106,-0.571196896971698,0.046,0.248,5.28048026055746e-102,"cd4_tcells","MAGI2-AS3"
2.13725387825609e-106,-0.558992403240507,0.459,0.703,6.45621651543601e-102,"cd4_tcells","ZFP36L1"
3.94578781947822e-106,-0.569279099510875,0.045,0.248,1.19194358450798e-101,"cd4_tcells","NFIA"
4.96746431519654e-106,0.574408694681058,0.339,0.238,1.50057162033457e-101,"cd4_tcells","PPP2R5C"
5.0828329292291e-106,0.433847476239158,0.669,0.532,1.53542217126153e-101,"cd4_tcells","SRGN"
7.39506640184965e-106,-0.48557597201211,0.082,0.298,2.23390165867074e-101,"cd4_tcells","KDELR2"
1.06477090486714e-105,-0.33541351835925,0.182,0.407,3.21645994942267e-101,"cd4_tcells","HDLBP"
1.26104901087411e-105,-0.484933091254837,0.297,0.52,3.80937685204851e-101,"cd4_tcells","BTN3A2"
1.63635821487119e-105,-0.889947011667872,0.086,0.314,4.94311089548288e-101,"cd4_tcells","IGFBP5"
1.67268492745446e-105,-0.6401810422559,0.058,0.273,5.05284662885443e-101,"cd4_tcells","FAM46A"
2.36123424906332e-105,-0.876644906441636,0.069,0.284,7.13281641957049e-101,"cd4_tcells","C3"
3.2402809537261e-105,0.582222710033682,0.335,0.253,9.78824070501581e-101,"cd4_tcells","PDCD4"
3.33000912253861e-105,-0.641494692171669,0.191,0.452,1.00592915573646e-100,"cd4_tcells","IFI6"
8.52874340707298e-105,-0.440549469355748,0.156,0.392,2.57636280840861e-100,"cd4_tcells","GSTP1"
1.56653530925594e-104,-0.596686188698908,0.038,0.238,4.73218986220034e-100,"cd4_tcells","FKBP10"
2.6358691157142e-104,0.507345754673935,0.365,0.326,7.96243342474946e-100,"cd4_tcells","RPS28"
3.78322489960685e-104,0.49373167828327,0.28,0.247,1.14283657767324e-99,"cd4_tcells","GAS5"
8.64412080877294e-104,0.333734155661673,0.317,0.33,2.61121601391413e-99,"cd4_tcells","ZFAS1"
8.76959504122384e-104,-0.741071902660946,0.109,0.341,2.6491192700529e-99,"cd4_tcells","ERRFI1"
9.7919747984731e-104,-0.527677146201493,0.138,0.375,2.95795974712275e-99,"cd4_tcells","BST2"
1.60321784499718e-103,-0.444458919370129,0.154,0.388,4.84300046616748e-99,"cd4_tcells","NUCB1"
2.1393868036896e-103,-0.610249491413151,0.048,0.254,6.46265965658554e-99,"cd4_tcells","PDPN"
2.94560883668906e-103,-0.623113358093625,0.041,0.242,8.89809517387031e-99,"cd4_tcells","PDGFRA"
5.16669328683116e-103,-0.587552222883255,0.08,0.291,1.56075470808596e-98,"cd4_tcells","UAP1"
5.46420118406143e-103,-0.455456489267398,0.049,0.239,1.65062589368128e-98,"cd4_tcells","MAN1A1"
1.06205433561548e-102,-0.774330922510039,0.072,0.28,3.20825373702726e-98,"cd4_tcells","HLA-DMB"
1.35036542762847e-102,0.74883300030377,0.279,0.102,4.07918388378008e-98,"cd4_tcells","CD96"
1.41827778231061e-102,-0.419243730647069,0.176,0.407,4.28433352480388e-98,"cd4_tcells","PRDX1"
1.62292395467832e-102,0.600103413760245,0.262,0.171,4.90252868229226e-98,"cd4_tcells","RBL2"
2.17879379712587e-102,-0.356883593115457,0.182,0.412,6.58170030235783e-98,"cd4_tcells","RPN2"
2.23075986778965e-102,0.554885987594606,0.309,0.233,6.73867940861897e-98,"cd4_tcells","IFITM1"
3.38551558656446e-102,-0.75525907401516,0.111,0.34,1.02269654838939e-97,"cd4_tcells","GLUL"
5.88381910922854e-102,-0.558572222762317,0.046,0.237,1.77738407651576e-97,"cd4_tcells","RAB31"
6.78315591052018e-102,-0.427636501522361,0.274,0.52,2.04905573744994e-97,"cd4_tcells","TSPO"
2.03338202494773e-101,0.347302889666406,0.615,0.635,6.14244042096212e-97,"cd4_tcells","PRRC2C"
2.26458603359045e-101,-0.708103370048718,0.071,0.287,6.84086149027003e-97,"cd4_tcells","SERPINF1"
2.53965779950866e-101,-0.562140472494651,0.045,0.243,7.67179828075577e-97,"cd4_tcells","PPIC"
3.15566981423181e-101,0.687369623874909,0.376,0.19,9.53264737483146e-97,"cd4_tcells","SLA"
4.22360241212865e-101,0.800822820581246,0.206,0.054,1.27586581665582e-96,"cd4_tcells","GATA3"
7.04562743627622e-101,-0.862558942176089,0.037,0.234,2.12834313595032e-96,"cd4_tcells","HLA-DQA2"
7.21410739842003e-101,-0.409290242393124,0.181,0.421,2.17923756291472e-96,"cd4_tcells","OS9"
1.19170323145984e-100,-0.597360455166972,0.047,0.245,3.5998971215939e-96,"cd4_tcells","EPB41L3"
1.33733772154826e-100,-0.804914264555196,0.141,0.364,4.03982978925298e-96,"cd4_tcells","DPT"
1.82152431272495e-100,-0.823822269997102,0.085,0.299,5.50246064387952e-96,"cd4_tcells","HLA-DQB1"
1.89921550195555e-100,0.346424358672405,0.873,0.85,5.73715018830732e-96,"cd4_tcells","RPS11"
5.38316323331894e-100,0.314007304384548,0.307,0.348,1.62614594952099e-95,"cd4_tcells","ITGB1"
7.19397720541295e-100,0.301773671519034,0.432,0.469,2.17315663421114e-95,"cd4_tcells","FUS"
7.46190745240112e-100,-0.475043719851163,0.705,0.868,2.25409300322133e-95,"cd4_tcells","S100A6"
1.04588059854001e-99,0.483734661890374,0.271,0.229,3.15939611206967e-95,"cd4_tcells","FYN"
1.26920114731871e-99,-0.459099872633221,0.098,0.31,3.83400282582036e-95,"cd4_tcells","TCEAL4"
1.3544662319677e-99,0.588553803206969,0.292,0.202,4.09157159352803e-95,"cd4_tcells","SMCHD1"
1.98470991031545e-99,-0.61225522083712,0.019,0.191,5.99541169708091e-95,"cd4_tcells","CLEC3B"
2.48395781826417e-99,0.627756238475346,0.265,0.178,7.5035397774124e-95,"cd4_tcells","ZC3HAV1"
2.97504491158578e-99,-0.517829698835964,0.032,0.214,8.98701566891834e-95,"cd4_tcells","SSC5D"
7.51066117420248e-99,-0.393559953565841,0.109,0.317,2.26882052750309e-94,"cd4_tcells","FKBP2"
7.80307322763774e-99,-0.552667933079891,0.064,0.267,2.35715236060481e-94,"cd4_tcells","DPYSL3"
9.25409904696224e-99,0.758191780967856,0.234,0.083,2.79547824010635e-94,"cd4_tcells","CD6"
1.26766957491103e-98,-0.517986436952058,0.173,0.419,3.82937625189125e-94,"cd4_tcells","LTBP3"
2.78502068623508e-98,-0.371737894925212,0.156,0.373,8.41299048897892e-94,"cd4_tcells","PDIA6"
3.27101594169051e-98,-0.334109214652899,0.171,0.365,9.8810849566587e-94,"cd4_tcells","TPI1"
3.39750875149562e-98,-0.589246412905887,0.075,0.277,1.0263194436518e-93,"cd4_tcells","GRINA"
6.03981345804162e-98,-0.51097197362149,0.021,0.19,1.82450684940521e-93,"cd4_tcells","DDR2"
6.23253596458574e-98,-0.976853072988902,0.689,0.756,1.88272446418206e-93,"cd4_tcells","MMP3"
9.4171755570805e-98,-0.602409638637039,0.056,0.258,2.84474039228288e-93,"cd4_tcells","RP11-572C15.6"
1.25373177027972e-97,-0.486678676531368,0.061,0.256,3.78727293166097e-93,"cd4_tcells","FNDC3B"
2.71952127548966e-97,-0.807260024158161,0.117,0.334,8.21512986899917e-93,"cd4_tcells","AEBP1"
3.34155368881392e-97,-0.416424087339242,0.153,0.372,1.00941653831691e-92,"cd4_tcells","PIGT"
3.83189996467774e-97,-0.357956664516271,0.215,0.442,1.15754034132985e-92,"cd4_tcells","GPX4"
4.11959263087028e-97,0.648662743767928,0.298,0.198,1.24444654193329e-92,"cd4_tcells","PTGER4"
4.40168801184351e-97,0.710566367686967,0.224,0.075,1.32966191461769e-92,"cd4_tcells","CD48"
4.49051548623904e-97,-0.648419870247365,0.051,0.253,1.35649491808309e-92,"cd4_tcells","CD248"
5.47538630857235e-97,-0.70786585936847,0.168,0.403,1.65400469609354e-92,"cd4_tcells","GADD45B"
7.15576198090515e-97,-0.544558456845819,0.048,0.237,2.16161257919183e-92,"cd4_tcells","ANGPTL2"
7.35219829588893e-97,-0.577693444008674,0.04,0.23,2.22095206122213e-92,"cd4_tcells","LTBP1"
8.21466472147771e-97,-0.491308742268713,0.077,0.284,2.48148591906399e-92,"cd4_tcells","PLD3"
9.29076781015331e-97,-0.582103262833095,0.087,0.293,2.80655514009111e-92,"cd4_tcells","HSPG2"
1.32353057218478e-96,-0.492455945179672,0.541,0.76,3.99812115245577e-92,"cd4_tcells","S100A10"
1.602275887748e-96,-0.450262224736762,0.151,0.376,4.84015500170917e-92,"cd4_tcells","VKORC1"
1.84939796039668e-96,-0.44493967965171,0.045,0.226,5.58666135876628e-92,"cd4_tcells","NAV1"
2.26538334673853e-96,0.287580080913616,0.412,0.455,6.84327001382775e-92,"cd4_tcells","DDX24"
2.51077171042001e-96,-0.444835240014456,0.07,0.265,7.58453918283676e-92,"cd4_tcells","PLIN3"
3.21924822286225e-96,0.60141734319784,0.334,0.185,9.72470503162229e-92,"cd4_tcells","GMFG"
4.40821890531554e-96,0.57605200110119,0.287,0.199,1.33163476691772e-91,"cd4_tcells","CYLD"
4.60387261563619e-96,-0.354072200889828,0.157,0.37,1.39073783973138e-91,"cd4_tcells","RAC1"
4.61363371754476e-96,-0.657193783385788,0.029,0.21,1.39368647339592e-91,"cd4_tcells","MT1M"
6.35018144101465e-96,0.719690208967134,0.26,0.109,1.91826280970171e-91,"cd4_tcells","ZAP70"
8.77533467266219e-96,-0.321223191448881,0.124,0.321,2.65085309791779e-91,"cd4_tcells","PPP3CA"
1.07994157741027e-95,0.521218416520754,0.363,0.255,3.26228751704094e-91,"cd4_tcells","SMAP2"
1.15513315580425e-95,-0.473064295347239,0.1,0.305,3.48942623705347e-91,"cd4_tcells","TUBB"
1.17637858903562e-95,0.340464379522396,0.302,0.308,3.55360444175879e-91,"cd4_tcells","BCLAF1"
1.7231993244442e-95,0.319912112122258,0.586,0.607,5.20544051928103e-91,"cd4_tcells","PNISR"
1.76255716578057e-95,-0.486132173436013,0.624,0.806,5.32433268638994e-91,"cd4_tcells","ITM2B"
1.85692941591075e-95,0.384418162547256,0.375,0.38,5.6094123795832e-91,"cd4_tcells","CHD2"
1.93303432941395e-95,-0.283846454870018,0.4,0.616,5.83931010229365e-91,"cd4_tcells","EIF4G2"
3.15594484258229e-95,-0.502404846755327,0.038,0.212,9.53347818047257e-91,"cd4_tcells","SOX5"
4.26470053827251e-95,-0.413882118281938,0.088,0.285,1.28828073860136e-90,"cd4_tcells","PRDX4"
4.52799471300107e-95,-0.578099134936511,0.068,0.265,1.36781664290336e-90,"cd4_tcells","FHL1"
5.0318987559929e-95,-0.371061367965824,0.091,0.28,1.52003597621033e-90,"cd4_tcells","SLC39A7"
1.17661411474175e-94,-0.538962386462675,0.104,0.318,3.55431591781188e-90,"cd4_tcells","SMIM14"
1.29736821686474e-94,-0.463019289645358,0.047,0.228,3.919089909505e-90,"cd4_tcells","TSPAN3"
1.5374973544852e-94,-0.395226689682717,0.12,0.325,4.64447200842888e-90,"cd4_tcells","CLTC"
1.56635448607593e-94,0.2746740893292,0.467,0.515,4.73164363153815e-90,"cd4_tcells","RBM39"
1.60709985643463e-94,-0.617755300502818,0.055,0.251,4.85472724631772e-90,"cd4_tcells","SLC39A14"
1.69760705785332e-94,0.305163027143198,0.504,0.53,5.12813140036331e-90,"cd4_tcells","SRSF5"
1.72635227954936e-94,0.661727261165672,0.207,0.109,5.21496496606272e-90,"cd4_tcells","PPP1R2"
1.83329371351793e-94,-0.681515701362628,0.032,0.212,5.53801364979498e-90,"cd4_tcells","MXRA5"
1.83544062514358e-94,0.294586574950495,0.543,0.587,5.54449904043372e-90,"cd4_tcells","DDX17"
1.96216276431617e-94,0.360487228883374,0.384,0.405,5.92730127844629e-90,"cd4_tcells","BPTF"
2.07840506613437e-94,0.339558565590249,0.391,0.411,6.27844602377871e-90,"cd4_tcells","PNN"
2.25098284945382e-94,-0.457941454587209,0.055,0.238,6.79976899163011e-90,"cd4_tcells","ANXA4"
2.64814508167324e-94,-0.434537200673724,0.205,0.437,7.99951666271852e-90,"cd4_tcells","SELM"
2.89799675812336e-94,-0.574347508928101,0.061,0.263,8.75426860693904e-90,"cd4_tcells","TMEM196"
3.21239298961078e-94,-0.564238028860734,0.062,0.255,9.70399674301625e-90,"cd4_tcells","ENG"
5.05790202967542e-94,0.267322222815094,0.672,0.709,1.52789104512435e-89,"cd4_tcells","GNB2L1"
5.29199744314134e-94,0.632122373773663,0.301,0.189,1.59860658762414e-89,"cd4_tcells","RNF19A"
5.32245071008454e-94,0.502105820213888,0.231,0.181,1.60780591050234e-89,"cd4_tcells","RPL41"
5.62839010362927e-94,0.327186028561955,0.333,0.34,1.70022408250433e-89,"cd4_tcells","RPL36AL"
5.66888125827318e-94,-0.490259853513951,0.09,0.299,1.71245565049916e-89,"cd4_tcells","C1GALT1"
5.75933304381086e-94,0.449004442025381,0.331,0.293,1.73977932587439e-89,"cd4_tcells","SH3KBP1"
6.8036940010052e-94,-0.314077618123398,0.144,0.339,2.05525988382365e-89,"cd4_tcells","PRKAR1A"
7.77267890246648e-94,0.322981034017652,0.573,0.592,2.34797084285708e-89,"cd4_tcells","SON"
8.10913012714896e-94,-0.320500190189715,0.079,0.253,2.44960602880916e-89,"cd4_tcells","CYB5R3"
1.10076849699632e-93,0.33210482047079,0.329,0.34,3.32520147572647e-89,"cd4_tcells","COMMD6"
1.20009292481119e-93,0.30175551204372,0.641,0.655,3.62524070726964e-89,"cd4_tcells","YWHAB"
1.27447217515781e-93,-0.289176828595854,0.198,0.401,3.84992554671672e-89,"cd4_tcells","CAPNS1"
1.40594234930889e-93,0.265182025868516,0.421,0.466,4.24707064879231e-89,"cd4_tcells","SFPQ"
1.88896424613548e-93,0.69020639442088,0.243,0.098,5.70618319472607e-89,"cd4_tcells","LIMD2"
1.9387100836013e-93,0.346134890681563,0.419,0.43,5.8564554205428e-89,"cd4_tcells","PNRC1"
2.89926633858285e-93,-0.358284807066598,0.091,0.279,8.75810375559108e-89,"cd4_tcells","FGFR1"
3.20381083092814e-93,0.397165926123285,0.447,0.427,9.67807175806773e-89,"cd4_tcells","MGEA5"
3.44953817847371e-93,-0.554652147667151,0.037,0.219,1.04203649295334e-88,"cd4_tcells","PLOD2"
3.62219539740622e-93,-0.473210876932647,0.044,0.222,1.09419278564847e-88,"cd4_tcells","PSD3"
4.73208598287258e-93,-0.603934997331772,0.031,0.208,1.42946853370615e-88,"cd4_tcells","CADM3"
5.4145449942768e-93,-0.386913315104561,0.178,0.395,1.63562575187114e-88,"cd4_tcells","NUCB2"
5.45353485351278e-93,0.518444787353107,0.32,0.227,1.64740380854914e-88,"cd4_tcells","CYTH1"
7.15144487246424e-93,-0.808468018921387,0.11,0.319,2.160308467074e-88,"cd4_tcells","TYROBP"
7.65255819319005e-93,0.370566623564484,0.333,0.337,2.31168477899885e-88,"cd4_tcells","ILF3"
9.85282568362172e-93,-0.523993808396814,0.043,0.226,2.97634158250845e-88,"cd4_tcells","SCPEP1"
1.12520043314238e-92,-0.509739420150545,0.073,0.271,3.39900546843651e-88,"cd4_tcells","PDLIM5"
2.01197785893213e-92,-0.382720841088784,0.102,0.296,6.07778271626219e-88,"cd4_tcells","VAMP5"
2.27945737460116e-92,-0.527074408405633,0.085,0.282,6.88578483719518e-88,"cd4_tcells","HEXB"
2.72616908862259e-92,-1.32178307241291,0.245,0.359,8.23521158291113e-88,"cd4_tcells","IGKC"
3.00848408359955e-92,0.474712351351677,0.344,0.297,9.08802871973753e-88,"cd4_tcells","CHD3"
3.94635567067325e-92,-0.446921230166568,0.097,0.29,1.19211512099698e-87,"cd4_tcells","ADIRF"
5.63879266623304e-92,-0.632084277054556,0.059,0.252,1.70336648861568e-87,"cd4_tcells","PEA15"
6.97574007314078e-92,0.374222434825752,0.358,0.353,2.10723156129437e-87,"cd4_tcells","SRRM1"
8.90288832877811e-92,-0.56200125472084,0.031,0.202,2.68938450635729e-87,"cd4_tcells","H1F0"
9.15071643462477e-92,-0.303138481003725,0.124,0.316,2.76424842057145e-87,"cd4_tcells","SEC31A"
9.63988808292492e-92,0.320264182509314,0.405,0.427,2.91201739208996e-87,"cd4_tcells","SCAF11"
1.76846250231632e-91,0.293524186434222,0.338,0.36,5.34217152699715e-87,"cd4_tcells","ATP5L"
2.07317244038765e-91,-0.431079033615044,0.045,0.219,6.262639307923e-87,"cd4_tcells","CKAP4"
2.57734608086303e-91,-0.362961625277303,0.09,0.277,7.78564704107103e-87,"cd4_tcells","KDELR1"
2.93591411652563e-91,0.643614989716436,0.255,0.132,8.86880936320061e-87,"cd4_tcells","ARHGEF1"
3.01230653647472e-91,-0.473318091254366,0.036,0.207,9.09957558538282e-87,"cd4_tcells","MLTK"
3.33519764428663e-91,-0.300277913067709,0.252,0.476,1.00749650438611e-86,"cd4_tcells","CALR"
3.51696836726821e-91,-0.280120621216708,0.13,0.312,1.06240580438438e-86,"cd4_tcells","CHD9"
3.62057888265863e-91,0.572413834744625,0.264,0.21,1.09370446887352e-86,"cd4_tcells","TSPYL2"
3.90630201285591e-91,0.379483906355622,0.305,0.295,1.18001571204351e-86,"cd4_tcells","EIF4A2"
3.94058996973288e-91,-0.30415569177846,0.294,0.52,1.19037341805691e-86,"cd4_tcells","RHOA"
4.32110296073695e-91,-0.344104235540337,0.093,0.279,1.30531878237942e-86,"cd4_tcells","NGFRAP1"
5.22568822295832e-91,-0.624789076836558,0.032,0.207,1.57857589839125e-86,"cd4_tcells","ADAMTS5"
8.09988445762177e-91,0.299227594751265,0.418,0.431,2.44681309695838e-86,"cd4_tcells","AKAP13"
8.31354836651417e-91,-0.453148175568596,0.038,0.213,2.5113566905566e-86,"cd4_tcells","CLIC4"
1.62717727005985e-90,-0.374579732974733,0.085,0.272,4.91537709739678e-86,"cd4_tcells","CUX1"
2.102816341366e-90,0.61977818478383,0.292,0.152,6.35218760399841e-86,"cd4_tcells","SEMA4D"
2.46802176061388e-90,-0.262257060386334,0.193,0.389,7.45540013446242e-86,"cd4_tcells","WSB1"
2.68191459456681e-90,0.629913786937484,0.379,0.257,8.10152760726741e-86,"cd4_tcells","SLC2A3"
5.36300097351047e-90,-0.808203383874943,0.097,0.303,1.62005533407804e-85,"cd4_tcells","CTSH"
5.75140222251907e-90,-0.503062260042424,0.046,0.227,1.73738358337856e-85,"cd4_tcells","ANPEP"
5.84504570936475e-90,0.275985733305593,0.532,0.566,1.7656714078849e-85,"cd4_tcells","HNRNPU"
6.13809288143336e-90,-0.52346454091893,0.053,0.239,1.85419509762339e-85,"cd4_tcells","CTSK"
7.44259716793305e-90,0.395487681944773,0.278,0.288,2.24825975248921e-85,"cd4_tcells","GCC2"
7.67761930991454e-90,0.699598385357849,0.223,0.088,2.31925524113899e-85,"cd4_tcells","PAG1"
1.00698364488758e-89,-0.462198335399261,0.033,0.201,3.04189619447641e-85,"cd4_tcells","KANK2"
1.02734011923431e-89,0.3358007504337,0.327,0.322,3.10338903218302e-85,"cd4_tcells","BTF3"
1.33300726688778e-89,-0.33813008597704,0.289,0.514,4.02674835181461e-85,"cd4_tcells","PDIA3"
1.51545662123253e-89,-0.55925883013373,0.043,0.223,4.57789136141923e-85,"cd4_tcells","CCND1"
1.82950259324674e-89,-0.457443114813777,0.05,0.223,5.52656143367975e-85,"cd4_tcells","C2"
1.92199956056631e-89,-0.782061410556224,0.047,0.231,5.80597627255871e-85,"cd4_tcells","MAFB"
2.17247246396786e-89,-0.522316286179767,0.04,0.214,6.56260481915411e-85,"cd4_tcells","FAM20A"
2.23204979201223e-89,-0.416345210445461,0.162,0.375,6.74257601171056e-85,"cd4_tcells","CTNNB1"
3.02051454459605e-89,0.689038027581367,0.238,0.098,9.12437033631574e-85,"cd4_tcells","PCED1B-AS1"
3.36743687491973e-89,0.664907090796328,0.242,0.106,1.01723533117575e-84,"cd4_tcells","TBC1D10C"
3.39830599225852e-89,0.354998204237946,0.388,0.39,1.02656027414145e-84,"cd4_tcells","KMT2E"
5.03845874563404e-89,-0.533150926938042,0.065,0.248,1.52201761788113e-84,"cd4_tcells","WARS"
6.3823933082627e-89,0.614251130855095,0.267,0.152,1.92799337056e-84,"cd4_tcells","JAK3"
6.40913498324484e-89,-0.585003940984055,0.034,0.201,1.9360714957386e-84,"cd4_tcells","EPAS1"
6.47389387695105e-89,0.504428666539874,0.223,0.169,1.95563386234937e-84,"cd4_tcells","RPL10"
1.17159833493801e-88,-0.289802146277308,0.129,0.313,3.53916425018073e-84,"cd4_tcells","TMED9"
1.3403624831314e-88,-0.731672599814707,0.035,0.213,4.04896698904334e-84,"cd4_tcells","ALDH2"
1.35537631803656e-88,-0.446066878762762,0.049,0.224,4.09432078152484e-84,"cd4_tcells","CPQ"
1.74925815203721e-88,-0.379432297853812,0.089,0.267,5.28415902567399e-84,"cd4_tcells","ANKH"
1.79584291332195e-88,-0.530404203307721,0.018,0.174,5.42488227256296e-84,"cd4_tcells","AKR1C1"
1.85409513897173e-88,-0.829407749483563,0.614,0.693,5.6008505958058e-84,"cd4_tcells","IGHG4"
1.90755112058055e-88,0.685220321718019,0.197,0.093,5.76233042504974e-84,"cd4_tcells","EPB41"
2.11695280145079e-88,-0.357864700537805,0.136,0.331,6.39489102262255e-84,"cd4_tcells","ATP6AP2"
2.50082793246374e-88,0.445320354728834,0.292,0.261,7.55450101838645e-84,"cd4_tcells","RP11-349A22.5"
3.071066215972e-88,0.666866664466728,0.181,0.074,9.27707682520822e-84,"cd4_tcells","TNFRSF25"
3.57728380745749e-88,0.597638895273654,0.354,0.219,1.08062589255676e-83,"cd4_tcells","STK17B"
4.15571761551929e-88,0.410611779892288,0.378,0.358,1.25535917729607e-83,"cd4_tcells","ARID4B"
4.48865462370376e-88,-0.917809471310157,0.081,0.268,1.35593278872843e-83,"cd4_tcells","CYBB"
6.18616994838651e-88,-0.364753187608097,0.105,0.292,1.8687182180086e-83,"cd4_tcells","RHOC"
8.19444453055599e-88,-0.435843945903346,0.083,0.27,2.47537780379035e-83,"cd4_tcells","CD59"
8.94653599316609e-88,-0.352615548038823,0.152,0.356,2.70256959281561e-83,"cd4_tcells","PTTG1IP"
1.31558602018627e-87,-0.291966255602014,0.255,0.457,3.97412224977868e-83,"cd4_tcells","GNAI2"
2.39014937051767e-87,0.396086910013853,0.294,0.291,7.22016321845979e-83,"cd4_tcells","PSIP1"
2.45413234875072e-87,0.252532574238651,0.318,0.369,7.41344299910618e-83,"cd4_tcells","MATR3"
5.31723587353182e-87,-0.317670179910187,0.132,0.315,1.60623061267649e-82,"cd4_tcells","ACADVL"
6.6821861758791e-87,-0.531287042733059,0.075,0.258,2.01855480000956e-82,"cd4_tcells","COL5A1"
7.52853635858372e-87,-0.533625114874176,0.056,0.24,2.27422026320097e-82,"cd4_tcells","SEMA5A"
7.67236837776408e-87,-0.814781858657783,0.164,0.336,2.31766903955497e-82,"cd4_tcells","MARCO"
8.31840237271903e-87,0.698353150924541,0.186,0.062,2.51282298875096e-82,"cd4_tcells","ARHGAP15"
9.68203501453696e-87,-0.263631244123802,0.165,0.351,2.92474913719133e-82,"cd4_tcells","SQSTM1"
1.16806392507763e-86,-0.357480232835032,0.054,0.218,3.52848750487451e-82,"cd4_tcells","SCARB2"
1.22017674201287e-86,-0.604057630411161,0.043,0.222,3.68590990227249e-82,"cd4_tcells","ECM2"
3.02867174346849e-86,-0.40487331932346,0.085,0.269,9.14901160266963e-82,"cd4_tcells","HSBP1"
3.31220653125207e-86,0.687089566652906,0.216,0.095,1.00055134896063e-81,"cd4_tcells","PDE7A"
3.40634993186928e-86,0.463335677203322,0.315,0.254,1.02899018741907e-81,"cd4_tcells","YWHAZ"
3.46284635243678e-86,0.655540178591173,0.248,0.11,1.0460566261441e-81,"cd4_tcells","GPRIN3"
4.92428996930843e-86,0.432761266344557,0.39,0.35,1.48752951392869e-81,"cd4_tcells","SP100"
5.33173186175262e-86,-0.493179718589621,0.04,0.209,1.61060956079823e-81,"cd4_tcells","CXXC5"
7.04348570089518e-86,-0.54453509449466,0.043,0.217,2.12769616052641e-81,"cd4_tcells","COL12A1"
9.96368737227563e-86,-0.455303844755807,0.084,0.273,3.00983068141702e-81,"cd4_tcells","NOTCH2"
1.56560515265973e-85,-0.325259493584193,0.079,0.247,4.72938004515452e-81,"cd4_tcells","LEPROT"
1.79905747759388e-85,0.684779027312696,0.241,0.092,5.43459282831561e-81,"cd4_tcells","ITGB2-AS1"
1.94082082274399e-85,0.296237703150703,0.355,0.398,5.86283154134505e-81,"cd4_tcells","ANKRD11"
3.07810289831636e-85,-0.380562926412508,0.104,0.282,9.29833323523406e-81,"cd4_tcells","NBPF10"
4.28987782272487e-85,0.511978483622351,0.201,0.136,1.29588629268873e-80,"cd4_tcells","RPL17"
5.07068084270298e-85,0.415055042651975,0.245,0.253,1.53175126896372e-80,"cd4_tcells","IL6ST"
6.02966379533493e-85,-0.391207096419223,0.045,0.207,1.82144083929478e-80,"cd4_tcells","CTTN"
6.26433573376282e-85,-0.521467695454566,0.131,0.332,1.89233053845507e-80,"cd4_tcells","IER2"
8.13789564151651e-85,-0.662757154129655,0.188,0.382,2.45829551538931e-80,"cd4_tcells","SGK1"
1.08231266711881e-84,-0.667191672791443,0.094,0.298,3.26945010483251e-80,"cd4_tcells","ATF3"
1.13848595335868e-84,0.431565178927478,0.316,0.265,3.43913836790589e-80,"cd4_tcells","PIK3R1"
1.77573427948842e-84,0.598499971328694,0.206,0.127,5.36413811147862e-80,"cd4_tcells","CDKN1B"
2.05840322956343e-84,0.279335302174476,0.391,0.425,6.2180244758652e-80,"cd4_tcells","OPTN"
3.38480000924599e-84,0.398058257213097,0.318,0.302,1.02248038679303e-79,"cd4_tcells","TNRC6B"
4.58114058173071e-84,-0.64735623260637,0.176,0.408,1.38387094692921e-79,"cd4_tcells","RNA28S5"
5.73734038664442e-84,0.333577617996237,0.506,0.495,1.73313578399755e-79,"cd4_tcells","HLA-F"
5.82705760724578e-84,-0.522465052402967,0.019,0.172,1.76023756199681e-79,"cd4_tcells","RUNX1T1"
6.52300895467259e-84,0.25370454249185,0.332,0.39,1.9704705450275e-79,"cd4_tcells","PPIG"
7.25067380770957e-84,-0.428078895765107,0.019,0.169,2.19028354383291e-79,"cd4_tcells","RCN1"
8.32121811488071e-84,0.411673139132705,0.304,0.28,2.51367356814316e-79,"cd4_tcells","MYCBP2"
1.0570513881935e-83,0.42418537540674,0.275,0.254,3.19314083345493e-79,"cd4_tcells","FNBP4"
1.11941156031037e-83,-0.348447556566646,0.134,0.316,3.38151844138556e-79,"cd4_tcells","GNB2"
2.03800213887168e-83,-0.470066820531837,0.033,0.194,6.15639686110357e-79,"cd4_tcells","SERPINH1"
3.11226874444501e-83,-0.720265090425093,0.113,0.325,9.40154142321948e-79,"cd4_tcells","HSPA1A"
3.76151055513213e-83,-0.298619963181072,0.102,0.272,1.13627710849432e-78,"cd4_tcells","ATOX1"
5.60406956643434e-83,0.668753109911581,0.233,0.097,1.69287733462849e-78,"cd4_tcells","LCK"
5.67710570822722e-83,-0.446058032222871,0.031,0.188,1.71494009234128e-78,"cd4_tcells","SASH1"
6.16020137807226e-83,0.421072129359932,0.351,0.306,1.86087363228807e-78,"cd4_tcells","SRSF7"
6.37301044470718e-83,-0.432518741433145,0.098,0.275,1.92515899513715e-78,"cd4_tcells","YWHAH"
6.82307256971179e-83,-0.403595077964817,0.062,0.236,2.06111376185854e-78,"cd4_tcells","PTPN12"
1.01598655615436e-82,-0.433191796066316,0.036,0.194,3.0690921888311e-78,"cd4_tcells","SORBS2"
1.2143631764703e-82,-0.342181667624111,0.071,0.234,3.66834828348147e-78,"cd4_tcells","C19ORF10"
1.2197394440637e-82,0.66169046897406,0.218,0.114,3.68458891262762e-78,"cd4_tcells","TBC1D4"
1.50892927764645e-82,0.649001937814754,0.155,0.055,4.55817356191439e-78,"cd4_tcells","FAM102A"
1.52714988311747e-82,0.403413094700038,0.329,0.278,4.61321436692125e-78,"cd4_tcells","FXYD5"
1.58421833551361e-82,-0.445659722577482,0.035,0.193,4.78560674791953e-78,"cd4_tcells","RBFOX2"
1.8742551129539e-82,-0.454091617224457,0.686,0.83,5.66174984521113e-78,"cd4_tcells","DUSP1"
3.88136874326605e-82,0.496943681325853,0.332,0.305,1.17248386996581e-77,"cd4_tcells","MAF"
4.93656172887507e-82,-0.655606935614456,0.094,0.28,1.49123656705858e-77,"cd4_tcells","TGFBI"
5.54725686641835e-82,0.250953492824441,0.454,0.468,1.67571535420765e-77,"cd4_tcells","RNF213"
7.38150339167384e-82,-0.437177401932954,0.025,0.172,2.22980454455683e-77,"cd4_tcells","MYOF"
1.51125764200179e-81,-0.452039530713478,0.061,0.233,4.56520708495901e-77,"cd4_tcells","CSF1"
1.55832070523219e-81,-0.43215551389243,0.057,0.229,4.7073751863654e-77,"cd4_tcells","CTNNA1"
2.33633913273623e-81,0.607872724365353,0.125,0.027,7.0576132521696e-77,"cd4_tcells","TRABD2A"
2.61041460828951e-81,-0.263023449690313,0.092,0.244,7.88554044872095e-77,"cd4_tcells","CAMK1D"
2.92501498101348e-81,-0.494747492398907,0.038,0.201,8.83588525464551e-77,"cd4_tcells","FGF10"
3.88707862970238e-81,-0.34084560417697,0.138,0.318,1.1742087124605e-76,"cd4_tcells","AP2S1"
3.97359211364005e-81,-0.335258655090214,0.233,0.422,1.20034270568838e-76,"cd4_tcells","ZFAND5"
4.31776409240249e-81,0.395831308633897,0.847,0.748,1.30431017703294e-76,"cd4_tcells","MT-CO1"
4.37034033154994e-81,-0.540552937046733,0.031,0.185,1.32019240735461e-76,"cd4_tcells","CMKLR1"
4.53644773275994e-81,-0.50623985745334,0.026,0.183,1.37037013111212e-76,"cd4_tcells","RSPO3"
4.58751305534848e-81,-0.47343668162076,0.036,0.197,1.38579594375967e-76,"cd4_tcells","ZNF385B"
6.48407182352689e-81,-0.478980635724016,0.068,0.242,1.958708416451e-76,"cd4_tcells","MYL9"
7.4157688034402e-81,-0.432750081762763,0.033,0.188,2.24015544014322e-76,"cd4_tcells","GNG12"
7.76931298207688e-81,0.40059088511195,0.201,0.175,2.34695406562578e-76,"cd4_tcells","NPM1"
8.91379815465288e-81,0.438973043135223,0.208,0.175,2.69268014655754e-76,"cd4_tcells","SNHG8"
1.14246051180969e-80,-0.529234742853198,0.039,0.202,3.45114471407471e-76,"cd4_tcells","NTN4"
1.30384470949868e-80,-0.489473017801042,0.024,0.177,3.93865409845361e-76,"cd4_tcells","ITPRIPL2"
1.36088807455095e-80,-0.265686049895958,0.166,0.348,4.11097069560351e-76,"cd4_tcells","PPP1CC"
1.64903349362205e-80,-0.516945343232909,0.03,0.189,4.98140037753349e-76,"cd4_tcells","PPAP2B"
2.41114965103923e-80,-0.377466815190081,0.056,0.212,7.28360086585931e-76,"cd4_tcells","EFEMP2"
2.46422752538795e-80,-0.490151680520362,0.029,0.186,7.44393850869192e-76,"cd4_tcells","NRP1"
2.5016102978113e-80,-0.29415501530642,0.11,0.281,7.55686438762837e-76,"cd4_tcells","EEA1"
2.67996487762785e-80,-0.299760429438317,0.166,0.355,8.09563790233821e-76,"cd4_tcells","CTSA"
2.69571278869934e-80,0.29723886857367,0.273,0.304,8.14320919210297e-76,"cd4_tcells","DDX46"
3.42375831169547e-80,-0.467757822139003,0.049,0.211,1.03424891079697e-75,"cd4_tcells","SULF2"
3.47693312246485e-80,-0.46332579972616,0.033,0.19,1.05031195763418e-75,"cd4_tcells","ADAM9"
4.8290322601549e-80,-0.432465206463724,0.041,0.198,1.45875406514759e-75,"cd4_tcells","PHLDB1"
5.46082828193201e-80,-0.365545965100479,0.086,0.255,1.64960700740602e-75,"cd4_tcells","NPTN"
5.5210194922728e-80,0.532718000173687,0.292,0.216,1.66778956822577e-75,"cd4_tcells","BAZ1A"
6.02477029121687e-80,-0.280908547347389,0.149,0.325,1.81996260957079e-75,"cd4_tcells","SSR3"
6.35596242318337e-80,-0.253186427895848,0.08,0.229,1.92000912879523e-75,"cd4_tcells","ATRAID"
8.52947635691018e-80,-0.534938107262837,0.031,0.189,2.57658421789543e-75,"cd4_tcells","FOXC1"
9.03876497795642e-80,-0.258358816344078,0.103,0.262,2.73043012454107e-75,"cd4_tcells","VIMP"
1.8334077544987e-79,-0.439948183726541,0.029,0.179,5.53835814478967e-75,"cd4_tcells","ZCCHC24"
1.89199225625718e-79,-0.474854701032665,0.041,0.201,5.71533020770169e-75,"cd4_tcells","PMEPA1"
2.07326278203808e-79,-0.577372237033883,0.031,0.187,6.26291221198064e-75,"cd4_tcells","HAS1"
2.42951286345336e-79,0.332312014242682,0.311,0.324,7.33907245791992e-75,"cd4_tcells","PPP1R12A"
2.56170993008246e-79,0.302975435784769,0.269,0.292,7.73841335679311e-75,"cd4_tcells","RSL1D1"
2.59161230676809e-79,-0.417735540633069,0.018,0.158,7.82874245628504e-75,"cd4_tcells","GJA1"
2.69063134171845e-79,-0.434145329125615,0.05,0.211,8.12785915706308e-75,"cd4_tcells","TNFRSF1A"
2.71791827957378e-79,-0.468101166839565,0.079,0.261,8.21028753893647e-75,"cd4_tcells","CTSL"
3.03295962367395e-79,-0.291661841322321,0.097,0.262,9.16196443119428e-75,"cd4_tcells","MAP7D3"
3.04896445363485e-79,0.299425337077,0.343,0.371,9.21031182154017e-75,"cd4_tcells","YTHDC1"
3.50932664966142e-79,0.542079352787501,0.235,0.159,1.06009739432972e-74,"cd4_tcells","CDC42SE1"
5.54306797013907e-79,0.288843888893094,0.336,0.352,1.67444997241961e-74,"cd4_tcells","MACF1"
5.61368532855127e-79,-0.292237843987783,0.096,0.254,1.69578206404877e-74,"cd4_tcells","CLTA"
6.03806212742068e-79,0.265894940425582,0.54,0.529,1.82397780745124e-74,"cd4_tcells","ACTB"
8.52607363788813e-79,0.367276734394968,0.192,0.192,2.57555632453325e-74,"cd4_tcells","C6ORF48"
8.64974769455829e-79,-0.496236731888961,0.029,0.184,2.61291578357217e-74,"cd4_tcells","TFPI"
1.05560764243766e-78,0.34495534307129,0.221,0.219,3.18877956627568e-74,"cd4_tcells","RAN"
1.18466363880705e-78,0.39454916673638,0.225,0.208,3.57863192010833e-74,"cd4_tcells","HMGN1"
1.22996082513688e-78,-0.280929444503226,0.097,0.256,3.71546566057349e-74,"cd4_tcells","TM9SF2"
1.64510244469765e-78,-0.429314234276111,0.026,0.173,4.96952546494266e-74,"cd4_tcells","FERMT2"
2.20880410565153e-78,0.362608740009613,0.769,0.73,6.67235544235215e-74,"cd4_tcells","MT-ND5"
2.2922383552553e-78,-0.856522565048444,0.064,0.241,6.92439362355522e-74,"cd4_tcells","CD163"
2.35911314559294e-78,-0.473855619404428,0.029,0.184,7.12640899020717e-74,"cd4_tcells","LAMC1"
2.55301319991341e-78,0.265000843746888,0.268,0.302,7.71214227429844e-74,"cd4_tcells","MT-ND4L"
2.90197694349175e-78,0.429590643009419,0.205,0.164,8.76629195089987e-74,"cd4_tcells","RPL29"
3.15621174911878e-78,0.282792360787846,0.267,0.276,9.53428445173802e-74,"cd4_tcells","HMGB1"
3.31275283834396e-78,0.475020758110926,0.269,0.222,1.00071637740694e-73,"cd4_tcells","YPEL5"
5.54112428319587e-78,0.266198088627807,0.242,0.298,1.67386282346781e-73,"cd4_tcells","ARID5B"
8.41939206411823e-78,-0.492926816850953,0.027,0.174,2.54332995472884e-73,"cd4_tcells","CORO1C"
8.78592773695868e-78,-0.399689385632704,0.1,0.28,2.65405305078048e-73,"cd4_tcells","CEBPB"
1.00457313274394e-77,-0.507892601695634,0.037,0.194,3.0346145193929e-73,"cd4_tcells","BASP1"
1.01964867513861e-77,-0.309881477792505,0.13,0.307,3.08015471785872e-73,"cd4_tcells","IFI27L2"
1.03189114648631e-77,0.546699601661086,0.327,0.207,3.11713677530584e-73,"cd4_tcells","CD53"
1.16955079655133e-77,0.360014352876367,0.313,0.288,3.53297904622227e-73,"cd4_tcells","HIST1H4C"
1.70398058259436e-77,0.33390014509478,0.455,0.451,5.14738454390103e-73,"cd4_tcells","KLF2"
1.95244062952072e-77,0.303129607425909,0.259,0.252,5.89793265365618e-73,"cd4_tcells","ACTR3"
3.43486452285842e-77,-0.255990993742256,0.25,0.42,1.03760387506507e-72,"cd4_tcells","TAGLN2"
3.71813677966167e-77,0.553027576413421,0.209,0.118,1.1231747584002e-72,"cd4_tcells","TNFAIP8"
4.17220623054499e-77,-0.395034878545336,0.028,0.17,1.26034005812303e-72,"cd4_tcells","EPS8"
4.23725151257203e-77,0.54560169899367,0.188,0.133,1.27998893691776e-72,"cd4_tcells","ANKRD36"
4.50372783331728e-77,-0.336725286264646,0.06,0.215,1.36048610388848e-72,"cd4_tcells","ERGIC1"
4.58771645602636e-77,-0.396388030783546,0.077,0.245,1.38585738703644e-72,"cd4_tcells","QKI"
5.8589026258559e-77,0.308291771446898,0.738,0.725,1.76985730521855e-72,"cd4_tcells","PTMA"
1.19862570856364e-76,-0.479483668887188,0.017,0.153,3.62080854042906e-72,"cd4_tcells","TMEM100"
1.34075143342909e-76,0.581729569625966,0.109,0.018,4.0501419301026e-72,"cd4_tcells","CAMK4"
1.38189061251235e-76,-0.307779388843836,0.057,0.205,4.17441516227729e-72,"cd4_tcells","PCYOX1"
1.39241936360898e-76,-0.429554086288746,0.052,0.211,4.20622041359e-72,"cd4_tcells","TSPAN4"
1.41490186039886e-76,0.280791498524018,0.474,0.495,4.27413553989289e-72,"cd4_tcells","CCNL1"
1.45694981487238e-76,0.325442631141152,0.311,0.3,4.40115400076648e-72,"cd4_tcells","AES"
1.6029905988383e-76,0.636514687476281,0.196,0.086,4.84231400097074e-72,"cd4_tcells","SORL1"
1.87798160861821e-76,-0.431669954113244,0.056,0.22,5.67300684331388e-72,"cd4_tcells","FAP"
2.24875542058383e-76,-0.467917660007913,0.048,0.2,6.79304037449963e-72,"cd4_tcells","GNG11"
2.44124159015559e-76,-0.271589789972536,0.521,0.727,7.37450259554202e-72,"cd4_tcells","OAZ1"
2.52241345757482e-76,-0.326243244044363,0.028,0.161,7.619706572642e-72,"cd4_tcells","RHOQ"
2.62064882543135e-76,0.315521989457071,0.24,0.265,7.91645597186302e-72,"cd4_tcells","ASH1L"
2.71171643000536e-76,-0.329290362215157,0.056,0.206,8.1915529917602e-72,"cd4_tcells","COX7A1"
2.87570713828513e-76,0.315173404683455,0.296,0.301,8.68693612333171e-72,"cd4_tcells","PRPF4B"
3.12857510518724e-76,0.292098909309768,0.462,0.456,9.45079967774961e-72,"cd4_tcells","TPM3"
4.15005823622837e-76,-0.264982497769246,0.56,0.746,1.25364959199987e-71,"cd4_tcells","UBC"
4.90651142919168e-76,0.47071248864837,0.197,0.161,1.48215897253022e-71,"cd4_tcells","EIF4B"
5.16916464831335e-76,0.574983548813637,0.101,0.015,1.5615012569625e-71,"cd4_tcells","CD40LG"
5.34922394534048e-76,-0.782749398651485,0.078,0.245,1.61589356940845e-71,"cd4_tcells","A2M"
5.3618189501757e-76,-0.702578913928552,0.097,0.275,1.61969826846907e-71,"cd4_tcells","IGFBP7"
5.38518165181066e-76,0.556516279445471,0.331,0.202,1.62675567337896e-71,"cd4_tcells","ARHGAP30"
7.1931108227514e-76,0.591365432637302,0.207,0.13,2.17289491733674e-71,"cd4_tcells","RORA"
7.19573370733226e-76,0.281639892994631,0.565,0.58,2.17368723831093e-71,"cd4_tcells","XIST"
7.35834670602124e-76,-0.311927039139288,0.086,0.249,2.2228093729549e-71,"cd4_tcells","RAB1A"
8.34631752412491e-76,0.382201864044987,0.603,0.575,2.52125559768765e-71,"cd4_tcells","NFKBIA"
8.58096786737511e-76,-0.389635402411341,0.129,0.312,2.59213877337667e-71,"cd4_tcells","TGFBR2"
9.36764807566121e-76,0.292277137892949,0.277,0.283,2.82977913069574e-71,"cd4_tcells","TERF2IP"
1.01796874478119e-75,-0.752405670754344,0.139,0.313,3.07507998423503e-71,"cd4_tcells","RNASE1"
1.07754664177159e-75,0.310808547233809,0.264,0.288,3.25505289546363e-71,"cd4_tcells","NIPBL"
1.18536806737737e-75,-0.483296285823334,0.085,0.256,3.58075985793356e-71,"cd4_tcells","IGFBP6"
1.2866425702862e-75,-0.996964223583612,0.054,0.209,3.88668987632057e-71,"cd4_tcells","CXCL2"
1.49604608732703e-75,-0.442066610974166,0.028,0.176,4.51925602059749e-71,"cd4_tcells","CDON"
1.69556691154913e-75,-0.468730806565363,0.032,0.178,5.1219685264076e-71,"cd4_tcells","COL4A2"
1.85165245099435e-75,0.65491361029939,0.264,0.151,5.59347172396372e-71,"cd4_tcells","PRDM1"
1.98594969521941e-75,0.56164827712321,0.185,0.106,5.9991568393188e-71,"cd4_tcells","SVIP"
2.05778334037243e-75,0.385408002215885,0.237,0.252,6.21615191459704e-71,"cd4_tcells","PHF3"
3.25770171995666e-75,0.298491341133337,0.24,0.258,9.84086535564508e-71,"cd4_tcells","VPS13C"
3.57317981014731e-75,-0.305207095804995,0.077,0.232,1.0793861570493e-70,"cd4_tcells","HEXA"
4.39805095653528e-75,0.289738372417854,0.271,0.286,1.32856323295018e-70,"cd4_tcells","UBXN1"
4.9583796911492e-75,0.285542051394103,0.343,0.355,1.49782733710235e-70,"cd4_tcells","ADD3"
5.15464305417102e-75,-0.305817755101639,0.114,0.281,1.55711457380398e-70,"cd4_tcells","GALNT1"
6.5593048855164e-75,-0.392159830003907,0.022,0.156,1.9814348198168e-70,"cd4_tcells","MAP1A"
6.68078921617386e-75,0.445343494048099,0.205,0.161,2.0181328064218e-70,"cd4_tcells","EEF1A1"
8.76033713820516e-75,-0.466707491899875,0.035,0.185,2.64632264270901e-70,"cd4_tcells","S1PR3"
9.89328864088229e-75,0.332322880372761,0.376,0.359,2.98856463263772e-70,"cd4_tcells","WIPF1"
1.30932389898404e-74,0.704140816583143,0.255,0.117,3.95520563405099e-70,"cd4_tcells","CTLA4"
1.41325082046984e-74,-0.420045210114595,0.042,0.192,4.26914807847529e-70,"cd4_tcells","SCARA3"
2.19198474528858e-74,0.252707368253459,0.277,0.314,6.62154751856773e-70,"cd4_tcells","JAK1"
2.85092675157385e-74,-0.40938036479881,0.031,0.175,8.61207953115428e-70,"cd4_tcells","GFPT2"
2.89078072063497e-74,0.584588496523397,0.267,0.148,8.73247040089412e-70,"cd4_tcells","HMHA1"
3.20619586898724e-74,-0.456875480698137,0.033,0.18,9.68527648103666e-70,"cd4_tcells","PCOLCE2"
3.28033394591836e-74,0.618258998919819,0.11,0.021,9.90923278383017e-70,"cd4_tcells","LINC00861"
3.38733477258712e-74,-0.381893110194751,0.028,0.168,1.02324608810312e-69,"cd4_tcells","PROCR"
3.5794039357866e-74,0.774637727687725,0.167,0.055,1.08126634092242e-69,"cd4_tcells","KLRB1"
4.86965622375081e-74,0.650773188068165,0.213,0.1,1.47102575207064e-69,"cd4_tcells","TAGAP"
5.06741593268507e-74,-0.484418009201312,0.052,0.209,1.53076500494551e-69,"cd4_tcells","KCNQ1OT1"
5.35782165656639e-74,-0.766649665588817,0.085,0.255,1.61849076601558e-69,"cd4_tcells","STAB1"
5.87385440675561e-74,-0.696462502561986,0.038,0.196,1.77437393919273e-69,"cd4_tcells","CP"
6.82443338048441e-74,-0.36578348158204,0.04,0.18,2.06152483557673e-69,"cd4_tcells","EMP2"
7.66241005155207e-74,0.654128413075368,0.172,0.063,2.31466082837285e-69,"cd4_tcells","OXNAD1"
8.08683195436968e-74,0.645808226446832,0.241,0.108,2.44287019677599e-69,"cd4_tcells","IKZF1"
8.70123261037141e-74,-0.395085596940201,0.031,0.17,2.628468346941e-69,"cd4_tcells","ADAMTS2"
9.21168703941352e-74,-0.412142557526471,0.036,0.184,2.78266642086604e-69,"cd4_tcells","DLC1"
1.08205443244259e-73,-0.828892044916625,0.047,0.197,3.26867002952257e-69,"cd4_tcells","FCGR3A"
1.24785529170526e-73,0.634902946778542,0.139,0.033,3.76952126518326e-69,"cd4_tcells","IPCEF1"
1.32241191184936e-73,-0.340666922944286,0.061,0.214,3.99474190331454e-69,"cd4_tcells","MAGED1"
1.37327441444445e-73,-0.287576770972866,0.162,0.338,4.14838735115379e-69,"cd4_tcells","MYADM"
1.90049258132927e-73,0.269114289399569,0.292,0.317,5.74100798967946e-69,"cd4_tcells","HNRNPC"
2.4348706505332e-73,0.453819307454572,0.257,0.206,7.35525726113068e-69,"cd4_tcells","SEPT9"
2.5883897522845e-73,-0.298537989066433,0.082,0.236,7.81900776370102e-69,"cd4_tcells","PDIA4"
2.98950637571637e-73,-0.373322161479039,0.086,0.237,9.030700859764e-69,"cd4_tcells","CDKN1A"
3.06710583238023e-73,0.473885178054965,0.16,0.133,9.26511329845421e-69,"cd4_tcells","SESN3"
3.26709870912562e-73,-0.581659091943025,0.061,0.23,9.86925178052666e-69,"cd4_tcells","PPAP2A"
3.52497812876186e-73,-0.446291510206872,0.033,0.178,1.06482539313638e-68,"cd4_tcells","LHFP"
3.67170298897592e-73,0.252691791522659,0.306,0.326,1.10914803890985e-68,"cd4_tcells","SRSF2"
3.89663274158163e-73,-0.324983838422745,0.046,0.185,1.17709481857698e-68,"cd4_tcells","CTSF"
4.09393277432516e-73,-0.431277049587779,0.028,0.167,1.23669521246814e-68,"cd4_tcells","PLXNB2"
4.8977065415254e-73,0.565792244366916,0.222,0.109,1.47949919206399e-68,"cd4_tcells","SEPT1"
5.05683342660925e-73,-0.379354137903268,0.029,0.169,1.52756824151012e-68,"cd4_tcells","IL1R1"
5.19673834485894e-73,0.388759443827002,0.268,0.246,1.56983071921499e-68,"cd4_tcells","TMEM123"
5.51810489066143e-73,0.521615322128341,0.228,0.136,1.666909125371e-68,"cd4_tcells","CDC42SE2"
5.77705448873796e-73,-0.567929905374122,0.042,0.2,1.74513261995796e-68,"cd4_tcells","CYR61"
6.29153988838058e-73,-0.254480908130444,0.235,0.418,1.90054836948201e-68,"cd4_tcells","HSPA5"
6.41099552416474e-73,-0.277537495346127,0.08,0.219,1.93663352793969e-68,"cd4_tcells","AKR1A1"
6.55301736926582e-73,-0.378901832366151,0.056,0.211,1.97953548690782e-68,"cd4_tcells","FAM127A"
6.96875905207766e-73,0.564673086403961,0.251,0.121,2.10512273445162e-68,"cd4_tcells","RAC2"
9.97263752109593e-73,0.250442761771994,0.379,0.414,3.01253434237266e-68,"cd4_tcells","MT-ATP8"
1.03574435838353e-72,0.624282847401428,0.189,0.074,3.12877655780496e-68,"cd4_tcells","CLEC2D"
1.09821078201306e-72,0.268346009065993,0.226,0.251,3.31747513030505e-68,"cd4_tcells","APRT"
1.31672690984679e-72,0.434064356573323,0.23,0.198,3.97756864926518e-68,"cd4_tcells","WHSC1L1"
1.59904703939453e-72,-0.610568183968169,0.055,0.217,4.83040129660299e-68,"cd4_tcells","DEFB1"
2.03495889035831e-72,-0.641147339193102,0.065,0.223,6.14720381599438e-68,"cd4_tcells","IER3"
2.52936139982721e-72,-0.400759135724292,0.025,0.161,7.64069491659803e-68,"cd4_tcells","EPB41L1"
7.18786426875935e-72,-0.304824619818134,0.093,0.245,2.17131003830683e-67,"cd4_tcells","HM13"
8.37032834159492e-72,-0.296192683550521,0.126,0.293,2.52850878542899e-67,"cd4_tcells","TXN"
8.40335851876027e-72,-0.466377858048998,0.04,0.188,2.5384865413471e-67,"cd4_tcells","LTBP2"
9.38907402519578e-72,0.284143564816649,0.321,0.345,2.83625148153114e-67,"cd4_tcells","CFLAR"
9.45549526489349e-72,-0.582389908808171,0.097,0.274,2.85631600961903e-67,"cd4_tcells","C11ORF96"
1.0620698720325e-71,-0.373282367896971,0.096,0.265,3.20830066943578e-67,"cd4_tcells","MEF2A"
1.59244623240223e-71,0.283982772463292,0.21,0.233,4.81046157884065e-67,"cd4_tcells","TAF7"
1.89057359566202e-71,0.25275887049125,0.271,0.307,5.71104471777583e-67,"cd4_tcells","ITSN2"
2.02416134612662e-71,-0.328006663412393,0.042,0.18,6.1145865943793e-67,"cd4_tcells","UGDH"
2.23159372980771e-71,-0.313553995922137,0.057,0.202,6.74119833900312e-67,"cd4_tcells","AHCYL1"
2.97166939948945e-71,0.333330388867655,0.219,0.216,8.97681892197772e-67,"cd4_tcells","HNRNPA3"
3.05350212918669e-71,-0.261943236616198,0.051,0.185,9.22401923184717e-67,"cd4_tcells","TMED3"
3.26504543279282e-71,0.371085171072425,0.802,0.741,9.86304924338054e-67,"cd4_tcells","MT-ND2"
6.00991885475782e-71,-0.495505476694044,0.046,0.189,1.81547628764524e-66,"cd4_tcells","COL4A1"
6.50893710675419e-71,-0.266020639206261,0.301,0.497,1.96621972120831e-66,"cd4_tcells","PPIB"
6.62301309829272e-71,-0.441879842182131,0.019,0.147,2.00067979673226e-66,"cd4_tcells","PXDN"
7.28802681646273e-71,-0.501024698419615,0.031,0.17,2.20156714071706e-66,"cd4_tcells","PLAU"
7.90170799246147e-71,0.410079321598043,0.27,0.237,2.38694795036276e-66,"cd4_tcells","ELF1"
1.07790943969127e-70,-0.446555872006555,0.019,0.15,3.2561488354194e-66,"cd4_tcells","ZNF503"
1.08805729989828e-70,-0.373882599578098,0.023,0.151,3.28680349153274e-66,"cd4_tcells","PAPLN"
1.09965100798594e-70,0.42183960993234,0.35,0.246,3.32182576492393e-66,"cd4_tcells","LCP1"
1.14930405302668e-70,0.664919806118276,0.153,0.042,3.47181768338298e-66,"cd4_tcells","TRAT1"
1.317294053895e-70,0.266593986701304,0.225,0.243,3.97928187800601e-66,"cd4_tcells","GGNBP2"
1.36446092318772e-70,0.524944232938994,0.276,0.136,4.12176355676546e-66,"cd4_tcells","RP11-94L15.2"
1.48464964156032e-70,0.354767512049634,0.634,0.59,4.48482963722541e-66,"cd4_tcells","MT-ND1"
1.54740458743156e-70,-0.391242420914399,0.076,0.227,4.67439977771325e-66,"cd4_tcells","MFSD1"
1.54925958812655e-70,-0.40120039492031,0.02,0.15,4.68000336381269e-66,"cd4_tcells","SOD3"
1.66738452900256e-70,-0.508912868921244,0.044,0.187,5.03683518521094e-66,"cd4_tcells","FGL2"
1.78798377629437e-70,0.496660420659609,0.257,0.169,5.40114139143003e-66,"cd4_tcells","STK17A"
1.89272407288116e-70,0.479219574097615,0.205,0.166,5.71754087935942e-66,"cd4_tcells","USP15"
2.13278095615027e-70,-0.489172200265681,0.078,0.245,6.44270471233874e-66,"cd4_tcells","TPPP3"
2.14705172718924e-70,-0.423055046133936,0.032,0.172,6.48581385749327e-66,"cd4_tcells","PDGFRB"
2.34544231475227e-70,0.316708965368316,0.238,0.245,7.08511214440365e-66,"cd4_tcells","USP16"
2.37950441519092e-70,-0.351240502871878,0.04,0.177,7.18800693740872e-66,"cd4_tcells","TCEAL3"
2.38370272862067e-70,-0.314654077246808,0.065,0.215,7.20068920261733e-66,"cd4_tcells","GINM1"
2.76843760936844e-70,0.319044776730482,0.176,0.182,8.36289633038018e-66,"cd4_tcells","STX16"
3.89482259018698e-70,-0.54361841776463,0.035,0.18,1.17654800804368e-65,"cd4_tcells","HLA-DOA"
3.97681237276676e-70,-0.42437262470407,0.029,0.17,1.20131548156538e-65,"cd4_tcells","FAM49A"
3.98007938648375e-70,-0.404849466224049,0.178,0.345,1.20230238106901e-65,"cd4_tcells","CTSS"
7.2278314413127e-70,-0.338666290764886,0.028,0.153,2.18338332179174e-65,"cd4_tcells","EHD2"
8.87880939827254e-70,0.421703031388425,0.257,0.22,2.68211074303017e-65,"cd4_tcells","NOP58"
9.99666752795486e-70,0.319650690503878,0.159,0.159,3.01979332684461e-65,"cd4_tcells","ATP8B2"
1.14101069520841e-69,-0.402401632032584,0.111,0.281,3.44676510808557e-65,"cd4_tcells","HERPUD1"
1.2087431795108e-69,0.484158839820042,0.218,0.157,3.65137139666622e-65,"cd4_tcells","SIGIRR"
1.71286301645273e-69,0.585723383119592,0.193,0.079,5.17421660010041e-65,"cd4_tcells","CD247"
2.03363990696114e-69,-0.412459721583134,0.04,0.185,6.1432194309482e-65,"cd4_tcells","WWTR1"
2.14990625786671e-69,0.294914036592165,0.216,0.221,6.49443682376376e-65,"cd4_tcells","IRF3"
2.85829364098836e-69,0.283930188441334,0.242,0.266,8.63433343069763e-65,"cd4_tcells","DHX36"
3.09152186869871e-69,-0.337720877513839,0.051,0.195,9.33886926096506e-65,"cd4_tcells","SIL1"
3.37121935428999e-69,-0.473017168399554,0.037,0.185,1.01837794254392e-64,"cd4_tcells","ZFHX3"
3.46915838794959e-69,-0.328013973552581,0.071,0.216,1.04796336583181e-64,"cd4_tcells","CHID1"
3.73446520552632e-69,0.316290288182108,0.228,0.231,1.12810724928539e-64,"cd4_tcells","RAD21"
3.97014812469211e-69,0.263172783882108,0.207,0.232,1.19930234550699e-64,"cd4_tcells","CREBRF"
4.59806649938544e-69,-0.352176852673187,0.029,0.158,1.38898392813435e-64,"cd4_tcells","CERCAM"
6.30497704315635e-69,-0.325208588509338,0.055,0.194,1.90460746519667e-64,"cd4_tcells","PRKCDBP"
7.02609785409061e-69,-0.375079312767759,0.047,0.192,2.12244363976369e-64,"cd4_tcells","SELENBP1"
7.88979408731185e-69,0.4615796311773,0.343,0.266,2.38334899789517e-64,"cd4_tcells","CELF2"
9.16518578238472e-69,-0.321750661461579,0.068,0.213,2.76861932114278e-64,"cd4_tcells","TRPS1"
9.17741016208858e-69,-0.354889376754504,0.058,0.201,2.77231206176372e-64,"cd4_tcells","COMT"
1.14511923787262e-68,-0.400922881881147,0.038,0.179,3.4591761937656e-64,"cd4_tcells","C2ORF40"
1.3457074705992e-68,0.530799835392019,0.273,0.126,4.06511312718608e-64,"cd4_tcells","CORO1A"
2.99841436733146e-68,-0.416533423916166,0.049,0.197,9.05761012083488e-64,"cd4_tcells","ZMIZ1"
3.02097166034648e-68,0.583465483196429,0.196,0.087,9.12575119157465e-64,"cd4_tcells","CCDC88C"
5.06073607863928e-68,-0.450848769183375,0.024,0.15,1.52874715463535e-63,"cd4_tcells","SLC43A2"
5.37298764547622e-68,-0.264300802589759,0.087,0.224,1.62307210794546e-63,"cd4_tcells","SLC38A10"
5.38341969685587e-68,0.36641863690169,0.249,0.239,1.62622342202622e-63,"cd4_tcells","TAF1D"
6.66100360020088e-68,-0.358943009206126,0.042,0.178,2.01215596754868e-63,"cd4_tcells","DDAH2"
8.82159315133043e-68,-0.411362313633323,0.033,0.171,2.6648268591539e-63,"cd4_tcells","PRCP"
9.76225958544044e-68,-0.443648934511369,0.045,0.193,2.94898337556985e-63,"cd4_tcells","AXL"
1.00670717567524e-67,-0.358749000353902,0.023,0.15,3.04106103627976e-63,"cd4_tcells","PLS3"
1.05039129986945e-67,0.458582356592213,0.243,0.183,3.17302203864563e-63,"cd4_tcells","GOLGA8A"
1.05074567832726e-67,0.267715893744938,0.227,0.257,3.174092545091e-63,"cd4_tcells","IK"
1.05099868551768e-67,0.359102297972038,0.245,0.221,3.1748568292118e-63,"cd4_tcells","SUN2"
1.10579702795049e-67,0.30492686286974,0.23,0.25,3.34039166203285e-63,"cd4_tcells","ZNF292"
1.20067763128866e-67,-0.457887803527952,0.024,0.159,3.62700698859679e-63,"cd4_tcells","NID2"
1.25553208635147e-67,-0.361827267128226,0.041,0.179,3.79271132645053e-63,"cd4_tcells","BMP1"
1.6879927606016e-67,0.304778179070474,0.243,0.247,5.0990885312253e-63,"cd4_tcells","NAP1L4"
1.82842366943621e-67,-0.417405594916986,0.023,0.15,5.52330222063289e-63,"cd4_tcells","LTBR"
3.62373812073844e-67,-0.378380443931842,0.022,0.148,1.09465881151267e-62,"cd4_tcells","SMARCA1"
6.04715209331813e-67,-0.369401371811511,0.019,0.146,1.82672370434954e-62,"cd4_tcells","GPX8"
7.54158201954677e-67,0.259043244837784,0.223,0.249,2.27816109646469e-62,"cd4_tcells","ERAP2"
9.99060282711545e-67,-0.285082768292953,0.045,0.171,3.01796130201504e-62,"cd4_tcells","ARHGEF12"
1.07722875884105e-66,-0.427883966144238,0.031,0.166,3.25409263470704e-62,"cd4_tcells","FAM20C"
1.29679460700491e-66,-0.395914076884036,0.014,0.137,3.91735714884042e-62,"cd4_tcells","OSMR"
1.38057215198877e-66,-0.390974015478033,0.063,0.209,4.17043235672767e-62,"cd4_tcells","ODF3B"
1.42648931062521e-66,-0.43876636392433,0.024,0.158,4.30913890953663e-62,"cd4_tcells","CDH11"
1.46210254603305e-66,-0.420950369510346,0.02,0.146,4.41671937105665e-62,"cd4_tcells","SLC2A5"
1.50414639916925e-66,-0.276021057425404,0.207,0.369,4.54372544261046e-62,"cd4_tcells","TUBA1A"
1.64380485517922e-66,-0.256962486554191,0.107,0.257,4.96560570652539e-62,"cd4_tcells","AP2M1"
1.71045515003109e-66,-1.00505618684676,0.092,0.248,5.16694291721391e-62,"cd4_tcells","CCL4"
1.71786785155541e-66,-0.263591287309447,0.122,0.268,5.18933520597859e-62,"cd4_tcells","FKBP1A"
1.94993285662747e-66,0.435174150439293,0.306,0.259,5.89035717330025e-62,"cd4_tcells","SP110"
2.61762477813722e-66,-0.395422473165899,0.057,0.201,7.90732092979691e-62,"cd4_tcells","GAA"
2.72085808739644e-66,-0.705911689129359,0.1,0.255,8.21916811040718e-62,"cd4_tcells","CHI3L1"
2.9726919277339e-66,-0.738180837716331,0.034,0.171,8.97990777529856e-62,"cd4_tcells","C5AR1"
3.16770210362e-66,-0.282197943114586,0.065,0.201,9.56899451461528e-62,"cd4_tcells","VEGFB"
4.01935271097139e-66,-0.40663668911896,0.023,0.15,1.21416606693024e-61,"cd4_tcells","TPD52L1"
4.39010953200372e-66,-0.338589267822271,0.053,0.193,1.32616428742769e-61,"cd4_tcells","NBPF1"
4.99537114451917e-66,-0.539920300407364,0.033,0.17,1.50900171533635e-61,"cd4_tcells","CXCL16"
6.7429238152459e-66,-0.419626899083613,0.028,0.159,2.03690242610948e-61,"cd4_tcells","IL13RA1"
8.09635747206312e-66,-0.379093588904559,0.028,0.156,2.44574766516083e-61,"cd4_tcells","SULF1"
9.60814984129477e-66,-0.376596235617895,0.029,0.16,2.90242990405832e-61,"cd4_tcells","CDC42BPA"
1.07600092984025e-65,0.355844309207164,0.136,0.12,3.25038360886143e-61,"cd4_tcells","SNRPN"
1.15028140911963e-65,-0.394664715232603,0.041,0.176,3.47477008066857e-61,"cd4_tcells","METRNL"
1.204393625093e-65,-0.483121181818734,0.03,0.165,3.63823226268093e-61,"cd4_tcells","COL16A1"
1.31385339329498e-65,0.254317964997805,0.212,0.24,3.96888833046548e-61,"cd4_tcells","SMARCA5"
1.3189165755499e-65,0.399383557642372,0.176,0.154,3.98418319142115e-61,"cd4_tcells","TNRC6C"
1.33096690050187e-65,0.297082375578115,0.243,0.255,4.02058481303605e-61,"cd4_tcells","AC013394.2"
1.98077928312125e-65,0.554673907408058,0.129,0.044,5.98353805845267e-61,"cd4_tcells","RP11-51J9.5"
3.51188629346064e-65,-0.297983581180282,0.082,0.225,1.06087061152859e-60,"cd4_tcells","FAM134B"
3.59799263417701e-65,-0.269222600328867,0.082,0.222,1.08688161493219e-60,"cd4_tcells","AHI1"
6.09220456011197e-65,-0.428441266392536,0.483,0.669,1.84033315351862e-60,"cd4_tcells","MT-RNR1"
8.2925212682701e-65,-0.715476716118702,0.051,0.199,2.50500482471903e-60,"cd4_tcells","MS4A6A"
8.67231776036614e-65,0.258168267386282,0.173,0.205,2.6197337490514e-60,"cd4_tcells","CHURC1"
1.77242142769492e-64,-0.391387604220459,0.036,0.166,5.35413064878082e-60,"cd4_tcells","CREG1"
1.96904013850141e-64,-0.29445933298689,0.066,0.205,5.94807645038506e-60,"cd4_tcells","RDX"
2.69103632265525e-64,-0.36260917732904,0.035,0.159,8.12908252347699e-60,"cd4_tcells","VAT1"
2.86277354247565e-64,0.251182215213811,0.176,0.199,8.64786631711045e-60,"cd4_tcells","BTN3A1"
4.51366850087482e-64,0.252656623394096,0.184,0.211,1.36348898074426e-59,"cd4_tcells","FUBP1"
4.72345853844662e-64,0.42274211358969,0.193,0.153,1.42686235529395e-59,"cd4_tcells","NLRP1"
5.33902684273751e-64,-0.285989470122413,0.085,0.225,1.61281322865415e-59,"cd4_tcells","LTBP4"
5.65890151288985e-64,0.519015275095911,0.228,0.124,1.70944096901376e-59,"cd4_tcells","TMC6"
6.21680749584813e-64,-0.322553776380814,0.016,0.13,1.8779732083458e-59,"cd4_tcells","PROS1"
7.36885820957202e-64,0.576461282047591,0.174,0.07,2.22598468794751e-59,"cd4_tcells","PIM2"
8.57889974973605e-64,0.264097017177569,0.226,0.237,2.59151403640026e-59,"cd4_tcells","U2AF1"
1.12990558504444e-63,0.266647202160283,0.229,0.249,3.41321879130225e-59,"cd4_tcells","WNK1"
1.15740900142736e-63,0.277151226403978,0.159,0.169,3.49630111151178e-59,"cd4_tcells","MT-ND6"
1.38971885456419e-63,-0.418609360713608,0.035,0.17,4.19806271586751e-59,"cd4_tcells","PPFIBP1"
1.64573906189833e-63,0.392203638864793,0.181,0.161,4.97144855818248e-59,"cd4_tcells","ODF2L"
1.7209164923251e-63,0.397765015655714,0.13,0.111,5.19854454001568e-59,"cd4_tcells","HIVEP2"
2.02024239445526e-63,-0.355242241931633,0.038,0.163,6.10274822517046e-59,"cd4_tcells","ACKR3"
2.1636056878352e-63,-0.386570409967411,0.018,0.139,6.53582006181257e-59,"cd4_tcells","LPAR1"
2.36085003434573e-63,0.302877253942481,0.226,0.241,7.13165578375159e-59,"cd4_tcells","CITED2"
2.67787060086256e-63,-0.372094032293168,0.02,0.14,8.08931151108562e-59,"cd4_tcells","PTPRG"
2.88775998275786e-63,-0.358457470488429,0.08,0.222,8.72334535591495e-59,"cd4_tcells","LAP3"
3.48287431352326e-63,-0.391473783128755,0.034,0.168,1.05210667262911e-58,"cd4_tcells","FAM198B"
3.5599192237339e-63,0.535055709593785,0.237,0.149,1.07538039910554e-58,"cd4_tcells","CNTRL"
4.01940519724318e-63,0.307899748679026,0.273,0.274,1.21418192198322e-58,"cd4_tcells","DDX21"
5.56908435040673e-63,0.526813837386551,0.216,0.115,1.68230900057087e-58,"cd4_tcells","CYTIP"
5.85368934601412e-63,-0.383089991790812,0.029,0.16,1.76828247764395e-58,"cd4_tcells","PLOD1"
7.06620166668303e-63,0.250909307822582,0.254,0.272,2.13455819947161e-58,"cd4_tcells","CCND2"
7.73527248589364e-63,-0.28975366563484,0.07,0.203,2.33667111253875e-58,"cd4_tcells","YWHAG"
7.74269210163156e-63,-0.491131189229265,0.045,0.188,2.33891243006086e-58,"cd4_tcells","ID3"
8.71453283562746e-63,0.529598848248407,0.104,0.023,2.63248607898634e-58,"cd4_tcells","TXK"
1.57495702133708e-62,-0.374725085751874,0.016,0.133,4.75763017005505e-58,"cd4_tcells","KREMEN1"
1.78846455097152e-62,-0.429858939091772,0.048,0.187,5.40259371557476e-58,"cd4_tcells","TPM1"
2.26254610988598e-62,0.558304113740967,0.196,0.112,6.83469928874358e-58,"cd4_tcells","CNOT6L"
2.32121839538462e-62,0.291385928657081,0.213,0.224,7.01193652877787e-58,"cd4_tcells","ACAP2"
2.89386559619801e-62,-0.252751590346345,0.058,0.181,8.74178919299496e-58,"cd4_tcells","CSGALNACT1"
3.53916321206436e-62,-0.399833477153857,0.018,0.14,1.0691104231004e-57,"cd4_tcells","SLC29A1"
3.75204956451488e-62,-0.388283673936241,0.041,0.175,1.13341913244866e-57,"cd4_tcells","GNS"
4.06881254607962e-62,-0.380945181668157,0.018,0.136,1.22910689391973e-57,"cd4_tcells","GPC6"
4.31189408755563e-62,-0.579251961436092,0.04,0.178,1.3025369659688e-57,"cd4_tcells","FBLN1"
4.69593255482416e-62,-0.297683602518858,0.06,0.186,1.41854730616128e-57,"cd4_tcells","TGFBR3"
5.86427828716498e-62,0.45283023760402,0.185,0.131,1.7714811849868e-57,"cd4_tcells","ABLIM1"
5.8786600248378e-62,-0.407588256570473,0.021,0.145,1.775825620303e-57,"cd4_tcells","PDGFD"
6.20936064650516e-62,-0.286274083700612,0.056,0.183,1.87572366409628e-57,"cd4_tcells","ARL2"
6.530357087453e-62,-0.288189144494007,0.018,0.126,1.9726902689778e-57,"cd4_tcells","KIF13A"
7.43326842876308e-62,0.38823315873946,0.208,0.185,2.24544172696075e-57,"cd4_tcells","GTF3A"
7.89156959283788e-62,-0.310390711736288,0.04,0.165,2.38388534260447e-57,"cd4_tcells","HEG1"
1.01486256579193e-61,-0.393365664782834,0.021,0.14,3.06569683874425e-57,"cd4_tcells","RND3"
1.19580214557553e-61,0.543973000585784,0.175,0.07,3.61227912135457e-57,"cd4_tcells","CYFIP2"
1.26809745989972e-61,0.51381280807466,0.25,0.128,3.83066880686507e-57,"cd4_tcells","ITGAL"
1.3689815454474e-61,-0.362984633829388,0.014,0.127,4.13541945248751e-57,"cd4_tcells","TENC1"
1.98739476830022e-61,-0.339600613231993,0.02,0.134,6.00352211608131e-57,"cd4_tcells","ROBO1"
2.02092357732925e-61,0.36674015120567,0.237,0.213,6.1048059423962e-57,"cd4_tcells","MLLT6"
3.02423391299199e-61,-0.368608057882416,0.054,0.193,9.1356058043662e-57,"cd4_tcells","MT1F"
3.3104093544231e-61,-0.361319237856223,0.022,0.142,1.00000845778413e-56,"cd4_tcells","TEAD1"
3.72108816854442e-61,-0.459771518213969,0.049,0.189,1.1240663139539e-56,"cd4_tcells","KIAA1199"
3.77428528079973e-61,0.530544605105505,0.109,0.025,1.14013609762398e-56,"cd4_tcells","TESPA1"
4.28302488565315e-61,-0.28376490715635,0.038,0.158,1.2938161574581e-56,"cd4_tcells","PGRMC1"
4.61519100888341e-61,-0.71992454970848,0.034,0.169,1.3941568999635e-56,"cd4_tcells","FCGR2B"
4.67151259526682e-61,0.561487505353429,0.12,0.034,1.4111705247782e-56,"cd4_tcells","ICOS"
5.53085493939619e-61,-0.375941049372795,0.023,0.144,1.6707606600928e-56,"cd4_tcells","MARVELD1"
5.64515312527331e-61,0.405479083891008,0.191,0.163,1.70528785608256e-56,"cd4_tcells","ZCCHC11"
6.45946384714405e-61,-0.294197177042727,0.03,0.143,1.95127483894527e-56,"cd4_tcells","ENPP1"
6.6109592566246e-61,0.455900027819418,0.166,0.108,1.99703857224116e-56,"cd4_tcells","RASA2"
7.47789993727157e-61,-0.335595146527846,0.031,0.146,2.25892401305099e-56,"cd4_tcells","MYO6"
7.58389073012389e-61,0.505855752742473,0.158,0.071,2.29094171175582e-56,"cd4_tcells","CD27"
7.68705132564261e-61,-0.288664994064584,0.036,0.155,2.32210446445012e-56,"cd4_tcells","KIAA1377"
8.13193584047993e-61,-0.58740304897825,0.034,0.16,2.45649517869218e-56,"cd4_tcells","ADAMTS1"
9.02051887434826e-61,-0.375253221155581,0.052,0.186,2.72491834156312e-56,"cd4_tcells","ATP6V0A1"
9.37608599489979e-61,0.276859994597237,0.205,0.218,2.83232805733933e-56,"cd4_tcells","SAFB2"
9.58873001689919e-61,-0.387472980346898,0.021,0.138,2.89656356350491e-56,"cd4_tcells","ANK2"
1.06139026550706e-60,-0.405044316558227,0.029,0.155,3.20624771404372e-56,"cd4_tcells","PALMD"
1.06292704706893e-60,-0.444570313427488,0.065,0.209,3.21089002378581e-56,"cd4_tcells","NAMPT"
1.26182668249197e-60,-0.365633682179286,0.022,0.142,3.81172604247173e-56,"cd4_tcells","DLX4"
1.44012496556546e-60,0.253991911908116,0.191,0.214,4.35032949598015e-56,"cd4_tcells","SETD5"
1.62829282772065e-60,-0.367153563031376,0.04,0.164,4.91874697397853e-56,"cd4_tcells","AC079949.1"
1.65313317682269e-60,-0.286876843359308,0.06,0.191,4.99378470054598e-56,"cd4_tcells","C1ORF122"
1.86841752799617e-60,0.546830875159126,0.185,0.111,5.64411566857083e-56,"cd4_tcells","IL6R"
2.18504855582426e-60,-0.300483217969365,0.048,0.171,6.60059467743392e-56,"cd4_tcells","PKD1"
2.30745499853777e-60,0.310351111300397,0.205,0.205,6.9703600595829e-56,"cd4_tcells","VAMP2"
2.41857209139781e-60,-0.275349649566781,0.144,0.281,7.3060225736945e-56,"cd4_tcells","ATP6V0B"
2.57565842858766e-60,0.359336629643504,0.222,0.202,7.78054898107761e-56,"cd4_tcells","EPC1"
2.7743816879049e-60,-0.305371903138275,0.039,0.157,8.38085220282312e-56,"cd4_tcells","CDC42BPB"
4.19095241682006e-60,-0.526732330948967,0.032,0.155,1.266002906073e-55,"cd4_tcells","LGMN"
4.96907958512161e-60,-0.537332924966399,0.107,0.258,1.50105956107354e-55,"cd4_tcells","HBEGF"
5.75639845000024e-60,-0.367259719077968,0.031,0.157,1.73889284377607e-55,"cd4_tcells","VASN"
6.01768443193024e-60,-0.339298423659678,0.026,0.144,1.81782211319749e-55,"cd4_tcells","PCSK6"
6.66600241898967e-60,0.584661542873531,0.213,0.11,2.0136660107284e-55,"cd4_tcells","GIMAP4"
7.62200541587929e-60,0.456937272036706,0.166,0.116,2.30245539602881e-55,"cd4_tcells","CEP85L"
7.89087997031778e-60,-0.589749880757787,0.048,0.186,2.38367702143359e-55,"cd4_tcells","FCER1G"
8.05825978325615e-60,0.28391695185439,0.145,0.146,2.43423911532602e-55,"cd4_tcells","DYNLT1"
9.67127689035962e-60,-0.502300954181926,0.044,0.174,2.92149932303983e-55,"cd4_tcells","THY1"
1.15669522153468e-59,-0.404828827839481,0.044,0.177,3.49414492521197e-55,"cd4_tcells","NFIL3"
1.22902032742871e-59,-0.302029958437827,0.016,0.121,3.71262460509666e-55,"cd4_tcells","PDGFC"
2.21823976610891e-59,-0.408984435010746,0.033,0.159,6.7008586854618e-55,"cd4_tcells","SEMA3A"
2.48060325662318e-59,-0.399344150707582,0.035,0.165,7.4934063176073e-55,"cd4_tcells","RHOBTB3"
2.87656520981074e-59,0.58200823054245,0.127,0.038,8.68952818579628e-55,"cd4_tcells","FAIM3"
3.32874042703897e-59,0.254121008516068,0.188,0.202,1.00554590819993e-54,"cd4_tcells","CELF1"
3.42874025795885e-59,-0.274273657332927,0.08,0.207,1.03575385712421e-54,"cd4_tcells","BCL6"
4.31719722973581e-59,-0.419367939776897,0.028,0.154,1.30413893915859e-54,"cd4_tcells","PALLD"
4.67174578328917e-59,0.336675192534615,0.16,0.163,1.41124096621599e-54,"cd4_tcells","MSI2"
5.2926934212961e-59,0.273399544144279,0.19,0.197,1.59881682870513e-54,"cd4_tcells","KDM2A"
6.1897676477031e-59,0.320013978125068,0.228,0.212,1.86980501101815e-54,"cd4_tcells","DIAPH1"
7.1868191005384e-59,-0.280151220659668,0.018,0.119,2.17099431389064e-54,"cd4_tcells","KHDRBS3"
7.86630291596914e-59,-0.28260635676841,0.104,0.238,2.37625278485596e-54,"cd4_tcells","PICALM"
1.07653987779705e-58,-0.276364623733775,0.043,0.161,3.25201166284934e-54,"cd4_tcells","CTSO"
1.29772241912986e-58,0.33072001398758,0.169,0.153,3.92015988370748e-54,"cd4_tcells","TMA7"
2.76884269186733e-58,-0.332167406208124,0.045,0.165,8.36412000359284e-54,"cd4_tcells","DAAM1"
4.1558657209158e-58,-0.280386969875573,0.03,0.138,1.25540391697425e-53,"cd4_tcells","HSD3B7"
4.48038405506591e-58,0.397273615457281,0.201,0.157,1.35343441535431e-53,"cd4_tcells","CKLF"
4.50248129511957e-58,0.586242314805963,0.182,0.078,1.36010954962972e-53,"cd4_tcells","SKAP1"
4.88942069806382e-58,-0.502732626078612,0.028,0.148,1.47699620447112e-53,"cd4_tcells","GAS1"
5.8513277948074e-58,-0.344661870889459,0.014,0.122,1.76756910025542e-53,"cd4_tcells","MITF"
5.96814022564001e-58,0.528658445970123,0.201,0.112,1.80285579936133e-53,"cd4_tcells","CASP8"
9.91200298590851e-58,0.496936570755,0.152,0.092,2.99421786198324e-53,"cd4_tcells","AAK1"
1.13976015910903e-57,-0.268471998953486,0.021,0.122,3.44298748863654e-53,"cd4_tcells","ASAP2"
1.58615868357525e-57,-0.405245672164538,0.031,0.155,4.79146815134411e-53,"cd4_tcells","RIN2"
1.6012161170423e-57,-0.369232476597723,0.027,0.145,4.83695364636139e-53,"cd4_tcells","EMILIN1"
1.64261940464125e-57,0.471308407568725,0.156,0.103,4.9620246975403e-53,"cd4_tcells","ATXN7"
1.66515986276793e-57,-0.431374465561798,0.05,0.178,5.03011491344937e-53,"cd4_tcells","SCO2"
2.25272223816833e-57,-0.337414845605852,0.013,0.119,6.80502333705889e-53,"cd4_tcells","EGFR"
2.31474362996492e-57,-0.280134771522227,0.025,0.134,6.99237755739803e-53,"cd4_tcells","FUCA2"
2.48020136249819e-57,0.424837736981798,0.168,0.122,7.49219227583454e-53,"cd4_tcells","STAT5B"
2.89711915003271e-57,0.436463913558909,0.178,0.132,8.7516175284188e-53,"cd4_tcells","RPS6KA3"
3.13529035824526e-57,0.412660868762987,0.101,0.06,9.47108511418729e-53,"cd4_tcells","LDLRAP1"
3.71401901354644e-57,0.533562069484583,0.189,0.106,1.12193086361211e-52,"cd4_tcells","ISG20"
3.92010082774864e-57,0.342054787066724,0.196,0.172,1.18418405804631e-52,"cd4_tcells","DNMT1"
4.45284311075471e-57,-0.313972759350489,0.024,0.131,1.34511484689678e-52,"cd4_tcells","PTPN14"
4.7546434238349e-57,0.433896937157709,0.124,0.076,1.43628268547205e-52,"cd4_tcells","RPL18A"
4.7840663402431e-57,-0.406523314918604,0.023,0.138,1.44517076006064e-52,"cd4_tcells","MFAP4"
5.81630663265513e-57,-0.35483446553065,0.026,0.141,1.75698990759246e-52,"cd4_tcells","KIAA1217"
6.20226207223869e-57,-0.296318971092564,0.02,0.127,1.87357932678186e-52,"cd4_tcells","CDK14"
6.49195459304169e-57,-0.327593277860663,0.017,0.123,1.96108964346603e-52,"cd4_tcells","RERG"
6.62757039098278e-57,-0.338068519241766,0.026,0.138,2.00205646370808e-52,"cd4_tcells","ST5"
6.8298135505347e-57,0.568514334895595,0.151,0.053,2.06315007734552e-52,"cd4_tcells","BCL2"
7.42282951804623e-57,0.265841065444982,0.307,0.332,2.2422883408114e-52,"cd4_tcells","SNHG5"
7.80164886273618e-57,-0.388520948589409,0.037,0.159,2.35672208845535e-52,"cd4_tcells","TNFSF13B"
1.02368541836256e-56,0.279317818371494,0.128,0.138,3.09234891178963e-52,"cd4_tcells","EIF3F"
1.16198846531482e-56,-0.454926852511221,0.033,0.157,3.51013475602301e-52,"cd4_tcells","RNF130"
1.33714952477108e-56,0.443107619498263,0.172,0.143,4.03926128442849e-52,"cd4_tcells","TOB1"
1.67551873328726e-56,-0.326056021584568,0.023,0.133,5.06140698951415e-52,"cd4_tcells","CDO1"
2.19231622285226e-56,0.278080471495845,0.143,0.148,6.62254884599212e-52,"cd4_tcells","KIAA1109"
3.43680164687697e-56,-0.284362118876519,0.03,0.142,1.0381890414886e-51,"cd4_tcells","SH3D19"
3.84915572194626e-56,0.568410284547103,0.171,0.065,1.16275296048553e-51,"cd4_tcells","RASGRP1"
4.20765542887993e-56,-0.320910609874932,0.031,0.145,1.27104855195605e-51,"cd4_tcells","TCF7L2"
4.88813050670665e-56,-0.264623152807456,0.031,0.137,1.47660646346594e-51,"cd4_tcells","FAM129B"
5.14514293798401e-56,0.317294707628944,0.138,0.141,1.55424477870621e-51,"cd4_tcells","ZNF33A"
5.15041846112639e-56,0.315768250874294,0.159,0.16,1.55583840873706e-51,"cd4_tcells","URI1"
5.63549689144195e-56,-0.429796133131276,0.023,0.139,1.70237090096678e-51,"cd4_tcells","ELN"
6.02948016657105e-56,0.363456621739192,0.146,0.146,1.82138536871778e-51,"cd4_tcells","NOL8"
7.71873236846434e-56,-0.311380244030449,0.02,0.128,2.33167467386571e-51,"cd4_tcells","EML1"
7.83857601269735e-56,0.26275442760444,0.213,0.207,2.36787704191562e-51,"cd4_tcells","RNF149"
8.16819346692332e-56,0.489534116651976,0.125,0.058,2.4674478824882e-51,"cd4_tcells","THEM4"
8.70273409853813e-56,-0.304999696337679,0.082,0.205,2.6289219164864e-51,"cd4_tcells","RAB5C"
9.68965399784407e-56,0.281526850165815,0.209,0.232,2.92705067966874e-51,"cd4_tcells","CEP350"
1.04518841104977e-55,-0.443421726029486,0.046,0.173,3.15730515209914e-51,"cd4_tcells","PLXND1"
1.15033958675496e-55,-0.277770438035258,0.046,0.161,3.47494582366939e-51,"cd4_tcells","SH3PXD2A"
1.24940484064991e-55,0.426830336217071,0.159,0.11,3.77420214263525e-51,"cd4_tcells","SNHG1"
1.2909210991007e-55,-0.347146658120088,0.018,0.122,3.89961445616341e-51,"cd4_tcells","GALNT15"
1.55100252662206e-55,-0.277949867475985,0.025,0.132,4.68526843241991e-51,"cd4_tcells","TMEM45A"
1.60251545674903e-55,-0.31493683960579,0.051,0.172,4.84087869174747e-51,"cd4_tcells","BRI3"
1.66684011565965e-55,-0.317846158379592,0.077,0.206,5.03519062138468e-51,"cd4_tcells","MAP3K8"
1.77715103476775e-55,-0.266953546360099,0.093,0.221,5.3684178458264e-51,"cd4_tcells","ATP6AP1"
2.1504459553326e-55,0.271267983427672,0.156,0.179,6.49606714186871e-51,"cd4_tcells","SMC5"
2.26027305134385e-55,-0.300347287398442,0.052,0.174,6.8278328334995e-51,"cd4_tcells","THBS3"
2.4544386714069e-55,-0.328298789327259,0.016,0.12,7.41436833858596e-51,"cd4_tcells","HRH1"
2.75990200980497e-55,-0.538993109627833,0.05,0.173,8.33711199121885e-51,"cd4_tcells","RASSF4"
3.11369626424648e-55,-0.408998792153708,0.018,0.122,9.40585367503576e-51,"cd4_tcells","MAMDC2"
4.14847167075559e-55,0.285178677293773,0.203,0.195,1.25317032230185e-50,"cd4_tcells","RAP1A"
5.00869175777069e-55,-0.312759102138109,0.029,0.138,1.51302560618737e-50,"cd4_tcells","ANGPTL1"
5.05033835321209e-55,-0.534231106307222,0.025,0.141,1.52560620973831e-50,"cd4_tcells","SERPINA1"
5.17158823902839e-55,-0.365922109167911,0.036,0.152,1.56223337524569e-50,"cd4_tcells","TREM1"
5.20476076878413e-55,-0.295329101781767,0.041,0.156,1.57225413303431e-50,"cd4_tcells","RAB34"
6.28003121653839e-55,-0.360196821744612,0.078,0.203,1.89707182989192e-50,"cd4_tcells","IFNGR1"
6.63222827293746e-55,0.292142219896805,0.171,0.174,2.00346351668895e-50,"cd4_tcells","DDX18"
6.65018158221153e-55,-0.351973077481493,0.042,0.165,2.00888685235446e-50,"cd4_tcells","KIAA0930"
7.58033695221487e-55,-0.322734830563701,0.018,0.124,2.28986818652507e-50,"cd4_tcells","SSPN"
7.92372353092663e-55,0.312484227869293,0.336,0.255,2.39359840422232e-50,"cd4_tcells","GPR183"
8.0809721490694e-55,0.407058053283953,0.263,0.213,2.44110006679088e-50,"cd4_tcells","HMGB2"
8.1210085876068e-55,0.550722815077089,0.144,0.053,2.45319427414426e-50,"cd4_tcells","GIMAP5"
8.76908879221416e-55,0.282282716998629,0.149,0.159,2.64896634235205e-50,"cd4_tcells","ORMDL1"
8.83041343788278e-55,0.33318185030104,0.175,0.15,2.66749129131563e-50,"cd4_tcells","CSNK1G2"
9.43096077197683e-55,-0.318498124838799,0.023,0.133,2.84890462999876e-50,"cd4_tcells","LRRC2"
9.91584894787516e-55,0.568592470487629,0.175,0.082,2.99537965017413e-50,"cd4_tcells","PRKX"
9.94271835318502e-55,-0.270059019164243,0.052,0.168,3.00349636013013e-50,"cd4_tcells","DCTN2"
1.02715859025947e-54,-0.301879485041008,0.018,0.122,3.1028406694558e-50,"cd4_tcells","ALDH1A3"
1.03882480034464e-54,0.275171557641692,0.179,0.183,3.13808195688108e-50,"cd4_tcells","SETD2"
1.07415724180582e-54,-0.306260801689583,0.023,0.13,3.24481419604702e-50,"cd4_tcells","NDN"
1.22521882783818e-54,-0.328941056990725,0.021,0.126,3.70114103513357e-50,"cd4_tcells","GULP1"
1.27387399117738e-54,-0.318280064995104,0.028,0.138,3.84811855254862e-50,"cd4_tcells","MYO1B"
1.41585262635685e-54,0.432817126191872,0.243,0.156,4.27700761369876e-50,"cd4_tcells","ITM2A"
1.66717468315672e-54,0.392507413573062,0.298,0.262,5.03620128287982e-50,"cd4_tcells","FKBP5"
1.69647763810971e-54,-0.279321008410587,0.035,0.144,5.12471964920183e-50,"cd4_tcells","CRYAB"
2.97701206675951e-54,-0.360080479278295,0.014,0.116,8.99295805126714e-50,"cd4_tcells","JDP2"
3.6778545069504e-54,0.35190724396383,0.156,0.146,1.11100628945958e-49,"cd4_tcells","NOSIP"
3.95528301404512e-54,-0.336029945057963,0.018,0.122,1.19481189288275e-49,"cd4_tcells","LHFPL2"
4.36793378732597e-54,-0.35385760078672,0.017,0.124,1.31946543847543e-49,"cd4_tcells","EFNA5"
4.77431199810238e-54,0.524101792836234,0.146,0.051,1.44222416838677e-49,"cd4_tcells","TC2N"
4.86426826409579e-54,-0.304804367956735,0.014,0.112,1.46939815721806e-49,"cd4_tcells","GLI3"
4.94323661323947e-54,-0.373069363405892,0.027,0.14,1.49325291612738e-49,"cd4_tcells","CA12"
5.63248801485198e-54,0.459422202354919,0.147,0.098,1.70146197952649e-49,"cd4_tcells","SFXN1"
5.63723986567825e-54,-0.615204605375953,0.024,0.137,1.70289741862409e-49,"cd4_tcells","FBP1"
6.00155716500041e-54,-0.679088868855192,0.032,0.147,1.81295038840332e-49,"cd4_tcells","SFRP1"
7.52794548361325e-54,0.3630546708333,0.187,0.167,2.27404177168989e-49,"cd4_tcells","PTBP3"
9.19832728399132e-54,-0.36116699834094,0.035,0.154,2.7786307059481e-49,"cd4_tcells","PDLIM7"
1.02519011802974e-53,0.487186445547809,0.13,0.054,3.09689430854425e-49,"cd4_tcells","OCIAD2"
1.2304098814696e-53,-0.336059323233308,0.029,0.137,3.71682216994336e-49,"cd4_tcells","ABCA1"
1.26748853648091e-53,-0.291015091220655,0.007,0.101,3.82882937100154e-49,"cd4_tcells","ASS1"
1.36948080403168e-53,0.353425633494273,0.215,0.202,4.13692761281889e-49,"cd4_tcells","ANP32E"
1.38904192591662e-53,0.433855451302857,0.153,0.107,4.19601784980892e-49,"cd4_tcells","CCDC109B"
1.58866811714872e-53,-0.314294631384304,0.024,0.131,4.79904864828286e-49,"cd4_tcells","TUBB6"
1.68308175739992e-53,-0.294127614774409,0.012,0.109,5.08425337275367e-49,"cd4_tcells","PARVA"
2.01823705675903e-53,-0.315541149825774,0.019,0.123,6.09669050105769e-49,"cd4_tcells","CTTNBP2"
2.0399364197809e-53,-0.300417508124755,0.015,0.111,6.16223993687415e-49,"cd4_tcells","CNRIP1"
2.67949765736193e-53,0.536968482533468,0.13,0.038,8.09422652335892e-49,"cd4_tcells","SCML4"
2.96315854051395e-53,-0.28806638417668,0.021,0.124,8.95110931918453e-49,"cd4_tcells","EXT1"
3.5623851387528e-53,-0.278758507968273,0.021,0.122,1.07612530271444e-48,"cd4_tcells","VIT"
3.64850799353914e-53,-0.426416933429329,0.052,0.178,1.1021412946883e-48,"cd4_tcells","MT-TP"
3.98679890941749e-53,-0.317246930078826,0.104,0.216,1.20433221455683e-48,"cd4_tcells","GBP1"
4.51297289132236e-53,-0.260041788810417,0.984,0.991,1.36327885101066e-48,"cd4_tcells","HLA-B"
4.96152760945486e-53,-0.279970045335892,0.049,0.164,1.49877826026412e-48,"cd4_tcells","VGLL4"
4.98245658569963e-53,0.507238934519195,0.208,0.121,1.50510048540815e-48,"cd4_tcells","SAMSN1"
5.20814263084134e-53,0.327304173990411,0.285,0.206,1.57327572592455e-48,"cd4_tcells","HCST"
5.32965646929264e-53,-0.34711096512917,0.017,0.122,1.60998262624392e-48,"cd4_tcells","PTPRF"
5.53529665062981e-53,-0.315672820742003,0.078,0.206,1.67210241222225e-48,"cd4_tcells","EFHD2"
5.6944919611371e-53,-0.269514507526286,0.025,0.12,1.72019213162029e-48,"cd4_tcells","CTNND1"
6.87958783665567e-53,-0.363761181993145,0.032,0.147,2.07818589369694e-48,"cd4_tcells","NDUFA4L2"
8.04428878736952e-53,-0.393718054776482,0.023,0.133,2.43001875688859e-48,"cd4_tcells","OSR2"
1.02738161446064e-52,0.413978533644684,0.187,0.147,3.1035143809627e-48,"cd4_tcells","ANKRD36C"
1.1329370708441e-52,0.54849832983743,0.166,0.068,3.42237630360586e-48,"cd4_tcells","RHOH"
1.47130164466176e-52,0.453741335859502,0.184,0.115,4.44450800819425e-48,"cd4_tcells","TUBA4A"
1.57994067706602e-52,0.260339841740879,0.199,0.199,4.77268479728104e-48,"cd4_tcells","PAK2"
1.60345017359021e-52,0.308246202368555,0.248,0.227,4.84370228438131e-48,"cd4_tcells","RNASET2"
2.15399430148736e-52,0.437122611923446,0.15,0.097,6.50678598593303e-48,"cd4_tcells","RNF44"
2.7037382912471e-52,-0.306444008484429,0.021,0.125,8.16745263019925e-48,"cd4_tcells","SDK1"
2.79325783506143e-52,0.326343527203706,0.176,0.169,8.43787326815356e-48,"cd4_tcells","RSBN1L"
2.8057938000333e-52,-0.340821519810738,0.024,0.133,8.47574191114061e-48,"cd4_tcells","VWA5A"
3.41237657949065e-52,-0.284122922359835,0.05,0.163,1.03081071713254e-47,"cd4_tcells","PLSCR1"
3.76861917643423e-52,-0.344183253063176,0.022,0.13,1.13842448081725e-47,"cd4_tcells","NOVA1"
4.02736812547405e-52,-0.353859466154523,0.021,0.128,1.2165873633432e-47,"cd4_tcells","OLFML2B"
4.12034286189543e-52,-0.58081827261519,0.614,0.697,1.24467317172137e-47,"cd4_tcells","IGHM"
4.2391792727472e-52,0.409716027865876,0.151,0.109,1.28057127471147e-47,"cd4_tcells","MSL3"
8.02545897434579e-52,0.493127635880822,0.11,0.032,2.42433064697038e-47,"cd4_tcells","CCDC64"
8.2206359136453e-52,-0.396135041765701,0.019,0.124,2.48328969679397e-47,"cd4_tcells","MMP19"
8.92380496042511e-52,0.286713475041039,0.161,0.158,2.69570300244522e-47,"cd4_tcells","SNRNP200"
9.08241521629814e-52,-0.320362355183407,0.045,0.158,2.74361598853934e-47,"cd4_tcells","TPM2"
1.01709781633664e-51,0.302588832652189,0.124,0.107,3.07244908358972e-47,"cd4_tcells","DAP3"
1.06787912494856e-51,0.262851325359205,0.175,0.188,3.2258492606446e-47,"cd4_tcells","GSPT1"
1.07759820644707e-51,-0.371327325490857,0.021,0.13,3.2552086620353e-47,"cd4_tcells","DAPK1"
1.23555449365252e-51,-0.274568313979382,0.072,0.191,3.73236301442553e-47,"cd4_tcells","GABARAPL1"
1.25438231208147e-51,-0.350241312093227,0.013,0.109,3.7892380883357e-47,"cd4_tcells","FILIP1"
1.66608784995935e-51,-0.500803794642951,0.017,0.122,5.03291817715722e-47,"cd4_tcells","MEF2C"
1.71109643351691e-51,0.469391432495175,0.188,0.128,5.16888010636789e-47,"cd4_tcells","ATHL1"
1.79237654745632e-51,-0.345891453212935,0.023,0.13,5.41441107455605e-47,"cd4_tcells","PTGES"
1.86623603289145e-51,-0.298034456206222,0.014,0.112,5.63752580815848e-47,"cd4_tcells","CHST2"
2.07433581665063e-51,-0.346217222128874,0.037,0.147,6.26615363493822e-47,"cd4_tcells","CYFIP1"
2.24764434758064e-51,-0.606796374124315,0.05,0.151,6.78968404517159e-47,"cd4_tcells","ASPN"
2.98274772642999e-51,0.303268075549625,0.225,0.213,9.01028433199971e-47,"cd4_tcells","UTRN"
3.28905559112475e-51,0.528828644736334,0.204,0.092,9.93557912966966e-47,"cd4_tcells","SPN"
3.3896383126601e-51,0.29634793475362,0.194,0.185,1.02394194148836e-46,"cd4_tcells","NFATC2IP"
3.85467558117087e-51,-0.271506579793708,0.029,0.13,1.1644203995601e-46,"cd4_tcells","P4HA2"
4.6024702111748e-51,-0.576707914205601,0.045,0.167,1.39031420139168e-46,"cd4_tcells","PLAUR"
4.92272368749639e-51,-0.258012657456872,0.033,0.133,1.48705637151891e-46,"cd4_tcells","AUTS2"
5.85443880085446e-51,0.507484710620606,0.111,0.029,1.76850887296212e-46,"cd4_tcells","CD28"
6.07275483591861e-51,-0.460338205436668,0.1,0.239,1.83445778083429e-46,"cd4_tcells","TWISTNB"
6.42550356103691e-51,0.394625933382746,0.196,0.155,1.94101611571803e-46,"cd4_tcells","NLRC5"
6.94728833724495e-51,-0.320797315255791,0.024,0.127,2.09863686091495e-46,"cd4_tcells","CSPG4"
7.26142418085091e-51,-0.398323309019898,0.066,0.181,2.19353101655144e-46,"cd4_tcells","SLC16A3"
9.26083758049991e-51,0.399230954374941,0.18,0.148,2.79751381631741e-46,"cd4_tcells","KAT6A"
1.02095784377283e-50,-0.251712212928748,0.024,0.121,3.08410945446898e-46,"cd4_tcells","TRIP6"
1.10808090349527e-50,-0.259865204117868,0.043,0.15,3.34729079327851e-46,"cd4_tcells","SVIL"
1.15326732443279e-50,-0.386529473937715,0.013,0.109,3.48378993364657e-46,"cd4_tcells","SNAI2"
1.18302977520792e-50,0.469393660131955,0.122,0.058,3.57369634494809e-46,"cd4_tcells","TNIK"
1.32006103256376e-50,-0.275287871187949,0.016,0.107,3.98764036716861e-46,"cd4_tcells","RBMS3"
1.78706944597905e-50,0.439215331820287,0.157,0.095,5.39837938241351e-46,"cd4_tcells","ICAM3"
2.73736454932164e-50,-0.412777487076488,0.089,0.229,8.26903083059081e-46,"cd4_tcells","HSPA1B"
3.92416407043842e-50,0.377295332910088,0.181,0.164,1.18541148239804e-45,"cd4_tcells","CHD1"
4.17435134424207e-50,-0.304125590638974,0.017,0.115,1.26098805406864e-45,"cd4_tcells","C1QTNF1"
4.59130707063875e-50,-0.304724674081917,0.013,0.108,1.38694203989855e-45,"cd4_tcells","KIRREL"
5.21837931996983e-50,0.433928497597132,0.157,0.11,1.57636802497649e-45,"cd4_tcells","RP11-427H3.3"
5.58909568150173e-50,-0.266263729155302,0.025,0.122,1.68835402346804e-45,"cd4_tcells","CAMSAP2"
5.94919848375964e-50,-0.310465987342245,0.082,0.206,1.79713387797411e-45,"cd4_tcells","MGAT1"
5.96177840536112e-50,-0.330043446647537,0.016,0.113,1.80093402069149e-45,"cd4_tcells","CNN3"
6.67781119531105e-50,-0.363172672371303,0.087,0.208,2.01723320587956e-45,"cd4_tcells","CAPG"
6.81073039332882e-50,0.381839833324441,0.149,0.108,2.05738543721677e-45,"cd4_tcells","SENP7"
8.54739669003977e-50,0.35516857591353,0.174,0.137,2.58199759212721e-45,"cd4_tcells","CNN2"
8.57249993317375e-50,-0.302503208111259,0.038,0.144,2.58958077981313e-45,"cd4_tcells","IFNGR2"
9.58683262160018e-50,-0.298750098550866,0.833,0.92,2.89599039833298e-45,"cd4_tcells","S100A4"
9.75216126648795e-50,0.476960524551982,0.131,0.059,2.94593287538068e-45,"cd4_tcells","DENND2D"
1.05123409109333e-49,-0.320151868234649,0.021,0.123,3.17556794237473e-45,"cd4_tcells","PKIG"
1.11703572313032e-49,-0.418270027730211,0.036,0.148,3.37434151243208e-45,"cd4_tcells","THBS2"
1.50998441089297e-49,-0.369083011058607,0.045,0.161,4.56136090842548e-45,"cd4_tcells","PGF"
1.72482132985923e-49,0.253688594099378,0.15,0.156,5.21034027323877e-45,"cd4_tcells","ECHDC2"
1.74542780742614e-49,-0.40791161570953,0.026,0.13,5.27258832067287e-45,"cd4_tcells","GAS6"
1.77739454346039e-49,-0.283882352446952,0.023,0.123,5.36915343688515e-45,"cd4_tcells","SGCD"
1.94042314315673e-49,0.396969028177638,0.17,0.143,5.86163023084784e-45,"cd4_tcells","OFD1"
2.07460838319043e-49,-0.633479809501385,0.05,0.163,6.26697700394165e-45,"cd4_tcells","CXCL3"
2.25102207031315e-49,-0.362279865851999,0.022,0.126,6.79988747000196e-45,"cd4_tcells","SMOC2"
2.41623627486858e-49,-0.304607087518306,0.012,0.103,7.298966539123e-45,"cd4_tcells","RP11-399D6.2"
2.48513228599921e-49,-0.283965816287584,0.039,0.144,7.50708760954642e-45,"cd4_tcells","FLNB"
3.17346463800537e-49,-0.518569207010008,0.036,0.147,9.58640197848661e-45,"cd4_tcells","OGN"
3.72636049616441e-49,-0.340381898915905,0.013,0.106,1.12565897868135e-44,"cd4_tcells","LOXL1"
3.84999689638483e-49,-0.289761426759421,0.435,0.596,1.16300706245993e-44,"cd4_tcells","JUN"
3.92394483229286e-49,0.495333775215244,0.122,0.039,1.18534525493903e-44,"cd4_tcells","INPP4B"
4.36871042370393e-49,0.456263503943347,0.264,0.181,1.31970004479248e-44,"cd4_tcells","CD84"
4.53864259499747e-49,-0.506474590653139,0.026,0.127,1.37103315509684e-44,"cd4_tcells","SIGLEC1"
5.66639798056379e-49,-0.594170276679867,0.039,0.15,1.71170550196871e-44,"cd4_tcells","MT1G"
5.83667223514377e-49,-0.311625544430938,0.019,0.111,1.76314194879223e-44,"cd4_tcells","CNTLN"
7.00625745288433e-49,0.427530125660866,0.13,0.084,2.1164502513673e-44,"cd4_tcells","SATB1"
8.95496797469137e-49,-0.608233325332298,0.066,0.179,2.70511672579477e-44,"cd4_tcells","S100A9"
9.05164425592761e-49,-0.74156030927367,0.064,0.18,2.73432069683061e-44,"cd4_tcells","IL8"
9.3098724220151e-49,0.315226666413566,0.163,0.149,2.81232626124232e-44,"cd4_tcells","LPIN1"
9.63117485271792e-49,0.360335050526157,0.128,0.096,2.90938529950903e-44,"cd4_tcells","ARHGEF3"
9.65463263971912e-49,0.436571428162093,0.156,0.101,2.91647142780635e-44,"cd4_tcells","RSBN1"
1.01321812332905e-48,0.278601598780102,0.175,0.175,3.06072930695239e-44,"cd4_tcells","LNPEP"
1.4581433844813e-48,-0.271281118813733,0.046,0.152,4.40475953584112e-44,"cd4_tcells","H6PD"
1.54105107043005e-48,-0.284894277551905,0.014,0.107,4.65520707355509e-44,"cd4_tcells","NT5E"
2.03293341892555e-48,0.41054330572173,0.169,0.124,6.14108527189032e-44,"cd4_tcells","CARD8"
2.09694986449684e-48,0.367725731387886,0.195,0.16,6.33446615067204e-44,"cd4_tcells","SYNRG"
2.12701254289656e-48,-0.29373608155261,0.014,0.108,6.42527948958192e-44,"cd4_tcells","ARHGEF10"
2.26163929094941e-48,-0.326558412485704,0.015,0.111,6.83195997009998e-44,"cd4_tcells","EPHX1"
2.33353425030965e-48,-0.305274746951823,0.033,0.135,7.04914026333539e-44,"cd4_tcells","PLXNC1"
2.80562288784941e-48,0.343230177392369,0.149,0.124,8.4752256196155e-44,"cd4_tcells","ZRSR2"
3.45202874055034e-48,0.332909965024455,0.228,0.173,1.04278884194545e-43,"cd4_tcells","ARHGAP4"
3.7343501551761e-48,-0.285616526245632,0.02,0.116,1.1280724948756e-43,"cd4_tcells","TSPAN15"
4.50625931834468e-48,0.344074934610966,0.171,0.147,1.36125081488556e-43,"cd4_tcells","SMEK1"
4.77876485804256e-48,0.402468164458664,0.144,0.122,1.4435692883175e-43,"cd4_tcells","CASP8AP2"
4.99725411339509e-48,-0.310234802703744,0.035,0.137,1.50957052257439e-43,"cd4_tcells","RCAN1"
5.30870674480815e-48,-0.602241497157122,0.074,0.196,1.60365413347165e-43,"cd4_tcells","CXCL1"
5.31842080814849e-48,-0.304919091736902,0.016,0.111,1.6065885577255e-43,"cd4_tcells","HOXA10"
7.56999509182165e-48,-0.416808752958471,0.026,0.129,2.28674411733748e-43,"cd4_tcells","PRELP"
9.50613492447163e-48,-0.319870615778615,0.019,0.117,2.87161323798439e-43,"cd4_tcells","TNKS1BP1"
9.66694597741212e-48,-0.28217530748484,0.02,0.116,2.92019104085665e-43,"cd4_tcells","PLAGL1"
1.09037069123161e-47,-0.25414886905011,0.026,0.119,3.29379178407245e-43,"cd4_tcells","DYNC2H1"
1.10062548054212e-47,-0.264718675118529,0.033,0.129,3.32476945162164e-43,"cd4_tcells","BMPR2"
1.37809653973978e-47,-0.274957756406446,0.039,0.141,4.16295402724594e-43,"cd4_tcells","TUBB2A"
1.41544847056285e-47,0.45359144438975,0.151,0.086,4.27578673987624e-43,"cd4_tcells","SPATA13"
1.42080642185988e-47,0.500352919657288,0.189,0.101,4.29197203915433e-43,"cd4_tcells","BIN2"
1.8909423711793e-47,-0.29102470870502,0.016,0.105,5.71215871485843e-43,"cd4_tcells","CD276"
1.92110894613858e-47,-0.29774727377945,0.05,0.16,5.80328590449542e-43,"cd4_tcells","QSOX1"
1.96215712619662e-47,-0.250917367548462,0.038,0.129,5.92728424681474e-43,"cd4_tcells","STX7"
2.49871132384545e-47,-0.745159172538231,0.032,0.134,7.54810716707234e-43,"cd4_tcells","CCL3"
2.53477196282999e-47,-0.261747294824776,0.021,0.112,7.65703914531683e-43,"cd4_tcells","TRIM47"
2.85736032525524e-47,-0.253420470059053,0.045,0.15,8.63151407053102e-43,"cd4_tcells","SPEG"
3.33525394162297e-47,-0.372301440859793,0.024,0.127,1.00751351068547e-42,"cd4_tcells","RAB32"
3.56251260991638e-47,0.444660468380058,0.14,0.082,1.07616380920354e-42,"cd4_tcells","SFI1"
4.64478417623056e-47,0.322672460690765,0.134,0.115,1.40309640395573e-42,"cd4_tcells","PCNX"
6.39600690342563e-47,-0.28548852937458,0.023,0.118,1.93210576538682e-42,"cd4_tcells","MPZL1"
8.16954432788998e-47,-0.341232747893042,0.028,0.126,2.46785595056901e-42,"cd4_tcells","ARHGEF10L"
8.61076268162136e-47,0.300497402958407,0.157,0.149,2.60113919086418e-42,"cd4_tcells","CYCS"
9.05687342564716e-47,0.432742157220095,0.225,0.153,2.73590032441949e-42,"cd4_tcells","AKNA"
1.03223686334657e-46,0.446763075102084,0.119,0.053,3.11818111679733e-42,"cd4_tcells","TTC39C"
1.3140825701145e-46,0.311601851362957,0.147,0.14,3.96958062780188e-42,"cd4_tcells","CCM2"
1.37642434015266e-46,-0.274919874014161,0.061,0.166,4.15790264673316e-42,"cd4_tcells","COL18A1"
1.40330825180056e-46,-0.564010763451389,0.02,0.121,4.23911356703914e-42,"cd4_tcells","MS4A7"
2.09259333344578e-46,-0.441436705769152,0.019,0.113,6.32130594167302e-42,"cd4_tcells","MPP1"
2.58446891193409e-46,0.291051216090871,0.32,0.348,7.80716368917049e-42,"cd4_tcells","DNAJB1"
3.29303318336543e-46,0.400512311926358,0.149,0.102,9.94759464031028e-42,"cd4_tcells","SP140L"
4.37915314310798e-46,-0.426647584461313,0.023,0.122,1.32285458147006e-41,"cd4_tcells","RARRES1"
4.84000112318269e-46,0.263360563910311,0.139,0.145,1.46206753929103e-41,"cd4_tcells","BRWD1"
4.90901273958871e-46,-0.329054946689495,0.017,0.111,1.48291456837496e-41,"cd4_tcells","IRAK3"
5.46257784967006e-46,-0.377816546082394,0.026,0.125,1.65013551682833e-41,"cd4_tcells","OLFML3"
5.93058235015581e-46,0.338602732458636,0.13,0.102,1.79151031633507e-41,"cd4_tcells","TLK1"
6.87793965505357e-46,0.424887826182885,0.13,0.085,2.07768801099858e-41,"cd4_tcells","KIF2A"
7.36690470143652e-46,-0.309442583413449,0.123,0.244,2.22539457220994e-41,"cd4_tcells","RP4-666F24.3"
7.37359155183768e-46,0.465994167969627,0.172,0.103,2.22741453597913e-41,"cd4_tcells","IQGAP2"
7.45191978830164e-46,-0.414323866270231,0.019,0.111,2.25107592965016e-41,"cd4_tcells","GPR1"
8.11547463891855e-46,-0.321415490583436,0.018,0.108,2.45152257892452e-41,"cd4_tcells","PDGFRL"
1.09146297528707e-45,0.290783882256121,0.332,0.317,3.29709135574717e-41,"cd4_tcells","NR4A2"
1.10604777962482e-45,-0.358877005135286,0.019,0.116,3.34114913269066e-41,"cd4_tcells","LIFR"
1.43510204681478e-45,0.353605665015716,0.154,0.141,4.3351562630181e-41,"cd4_tcells","FBXW7"
1.5936469440526e-45,0.399847901324993,0.167,0.112,4.81408868859411e-41,"cd4_tcells","STK38"
1.61704165433877e-45,-0.272705143134079,0.019,0.106,4.88475942942656e-41,"cd4_tcells","DNM1"
1.62431661467253e-45,0.440747272143616,0.146,0.082,4.90673562960278e-41,"cd4_tcells","DEF6"
1.68768531611704e-45,0.361998728741894,0.152,0.118,5.09815980292637e-41,"cd4_tcells","HECA"
1.70668855606144e-45,-0.322668480422592,0.031,0.125,5.1555647901504e-41,"cd4_tcells","TSC22D1"
1.98026906470629e-45,0.444060458642194,0.138,0.075,5.98199679066477e-41,"cd4_tcells","TSTD1"
2.0030484909601e-45,-0.566598832058053,0.05,0.164,6.05080888149228e-41,"cd4_tcells","AIF1"
2.09457893406235e-45,0.321575643295661,0.137,0.127,6.32730404401554e-41,"cd4_tcells","SECISBP2"
2.39158502402371e-45,0.416274489412635,0.123,0.076,7.22450004057082e-41,"cd4_tcells","ITPKB"
2.62343797686462e-45,0.314939074709976,0.118,0.096,7.92488144051263e-41,"cd4_tcells","R3HDM4"
2.69046516986849e-45,0.294481644660306,0.13,0.113,8.12735718513874e-41,"cd4_tcells","CCSER2"
2.7657067997104e-45,-0.262528765249733,0.021,0.102,8.35464710056518e-41,"cd4_tcells","DMXL2"
2.82419272855095e-45,0.263411054174937,0.77,0.751,8.53132139440672e-41,"cd4_tcells","MT-ATP6"
2.91128290220959e-45,-0.256648339785853,0.021,0.112,8.79440339099474e-41,"cd4_tcells","CRNDE"
2.9643485046302e-45,-0.28673459307896,0.016,0.103,8.95470396278692e-41,"cd4_tcells","TRIP10"
3.94453661266436e-45,0.352866210089599,0.155,0.119,1.19156561995365e-40,"cd4_tcells","CDK11A"
4.09619703059319e-45,-0.386471495976917,0.037,0.136,1.23737919900159e-40,"cd4_tcells","DIRC3"
4.56645268178699e-45,0.275212954472624,0.135,0.135,1.37943402611421e-40,"cd4_tcells","DHX9"
5.43820425888529e-45,-0.307784399838888,0.016,0.107,1.64277274252407e-40,"cd4_tcells","FRMD6"
5.56901683867366e-45,0.490053149163056,0.151,0.071,1.68228860662654e-40,"cd4_tcells","ARHGAP25"
5.84530303169339e-45,0.284493251450613,0.171,0.166,1.76574913981394e-40,"cd4_tcells","PIP4K2A"
6.54952171786474e-45,0.403695767490745,0.189,0.131,1.97847952053258e-40,"cd4_tcells","MBP"
7.5016035143024e-45,-0.292735294941465,0.595,0.698,2.26608438960047e-40,"cd4_tcells","FOSB"
7.72698997933173e-45,-0.392866156573335,0.024,0.123,2.33416913295653e-40,"cd4_tcells","TMEM176B"
8.8143114893266e-45,-0.30254752532158,0.023,0.113,2.66262721469578e-40,"cd4_tcells","GAS7"
9.67271289454439e-45,-0.286011202489883,0.016,0.105,2.92193311118397e-40,"cd4_tcells","CAV2"
1.29661365742389e-44,-0.261206902642586,0.016,0.101,3.9168105363461e-40,"cd4_tcells","EVI5"
1.4719283634353e-44,-0.266630603994027,0.018,0.102,4.44640120026536e-40,"cd4_tcells","C1ORF21"
1.56449285787263e-44,-0.321652135972007,0.141,0.256,4.72602002506164e-40,"cd4_tcells","ATP1B3"
1.6246680782589e-44,0.260582144170004,0.119,0.128,4.9077973308045e-40,"cd4_tcells","PCF11"
1.85635849974497e-44,-0.366772149731246,0.081,0.192,5.60768775602962e-40,"cd4_tcells","LFNG"
1.93444288355929e-44,0.276933602293125,0.136,0.125,5.8435650626559e-40,"cd4_tcells","RNF216"
2.11468453450658e-44,0.280307321839328,0.155,0.154,6.38803904183747e-40,"cd4_tcells","FGFR1OP2"
2.38032959499872e-44,0.288096649422314,0.186,0.184,7.19049964057213e-40,"cd4_tcells","NIN"
2.7399933869071e-44,-0.513392590409119,0.017,0.108,8.27697202316896e-40,"cd4_tcells","IRF8"
4.04141547453772e-44,-0.275164105901969,0.021,0.109,1.22083078654835e-39,"cd4_tcells","FRMD4A"
6.32482910802548e-44,0.323936376882201,0.112,0.097,1.91060437695234e-39,"cd4_tcells","MPRIP"
6.53387565654672e-44,-0.255312795515445,0.016,0.101,1.97375315832963e-39,"cd4_tcells","RP11-166D19.1"
7.08681489474915e-44,-0.396940344520497,0.027,0.122,2.14078504340582e-39,"cd4_tcells","APOC1"
7.67282282343637e-44,-0.556078563867746,0.019,0.114,2.31780631850366e-39,"cd4_tcells","SLCO2B1"
9.10589884289499e-44,-0.346851277189505,0.013,0.102,2.75070992246172e-39,"cd4_tcells","ZNF385A"
9.73601747923915e-44,-0.376943768723692,0.035,0.14,2.94105616012856e-39,"cd4_tcells","NR1H3"
1.00872531049497e-43,0.281566631098172,0.14,0.128,3.04715741794322e-39,"cd4_tcells","ATXN2L"
1.05465712523003e-43,-0.469687783022151,0.048,0.151,3.18590824389488e-39,"cd4_tcells","GRASP"
1.06631030783789e-43,0.4413734771421,0.121,0.057,3.22111017791671e-39,"cd4_tcells","SYTL1"
1.1092572266324e-43,0.253053736337062,0.145,0.149,3.35084423021116e-39,"cd4_tcells","THUMPD1"
1.27396521991481e-43,-0.344676142286075,0.018,0.107,3.84839413631867e-39,"cd4_tcells","COL8A1"
1.32028335135482e-43,-0.509568462837843,0.058,0.166,3.98831194777264e-39,"cd4_tcells","RGS16"
1.38461016753387e-43,0.342282612468602,0.182,0.148,4.18263039408631e-39,"cd4_tcells","PHTF2"
1.67098515618674e-43,-0.315392540532716,0.042,0.141,5.0477119598089e-39,"cd4_tcells","ACP2"
1.81792837741365e-43,-0.334815184214671,0.026,0.117,5.49159804249115e-39,"cd4_tcells","ANGPTL4"
2.0872615915812e-43,-0.264173295748087,0.046,0.147,6.30519981584849e-39,"cd4_tcells","DNASE2"
2.1877351057825e-43,0.339226453341798,0.171,0.129,6.60871020754778e-39,"cd4_tcells","CCND3"
2.20342826769969e-43,0.431278796347285,0.132,0.079,6.65611611106722e-39,"cd4_tcells","LPAR6"
2.44728823518261e-43,0.487311022127259,0.159,0.077,7.39276830083964e-39,"cd4_tcells","GPSM3"
3.77919895183596e-43,-0.303671852339059,0.023,0.112,1.14162041937061e-38,"cd4_tcells","LYN"
4.73736684814183e-43,-0.302500608004763,0.019,0.103,1.43106377748668e-38,"cd4_tcells","HAS2"
4.79916307927464e-43,0.459624124392551,0.164,0.081,1.44973118298728e-38,"cd4_tcells","ITGA4"
5.65061270207325e-43,0.283777962430941,0.159,0.152,1.70693708504229e-38,"cd4_tcells","FAM118A"
6.23189743262434e-43,-0.257956291316485,0.02,0.105,1.88253157644716e-38,"cd4_tcells","SPRED1"
6.6398956302497e-43,-0.576255185666035,0.018,0.109,2.00577967198583e-38,"cd4_tcells","CPVL"
6.73857310556439e-43,-0.257475393334864,0.021,0.107,2.03558816372889e-38,"cd4_tcells","PITX1"
9.88989148668052e-43,0.276262524603,0.144,0.133,2.98753842029645e-38,"cd4_tcells","C9ORF142"
1.28238577393216e-42,-0.305557171997979,0.023,0.115,3.87383094589427e-38,"cd4_tcells","SLIT2"
1.5421221302232e-42,-0.291636861922109,0.016,0.103,4.65844253097826e-38,"cd4_tcells","ZFHX4"
1.66459175386756e-42,-0.274803819532281,0.018,0.106,5.02839877008311e-38,"cd4_tcells","DLX3"
1.81074189446154e-42,0.452917126571767,0.144,0.08,5.46988911478941e-38,"cd4_tcells","EVI2A"
2.29133171616724e-42,0.436053104990179,0.142,0.088,6.92165484819801e-38,"cd4_tcells","IL16"
2.5417382554478e-42,-0.459257557305635,0.044,0.148,7.6780829220567e-38,"cd4_tcells","CD14"
2.93020803062021e-42,-0.373024106007806,0.04,0.134,8.85157241889753e-38,"cd4_tcells","ICAM1"
3.24001921443569e-42,-0.281048019739458,0.023,0.108,9.78745004296732e-38,"cd4_tcells","ARHGEF40"
3.94585061528416e-42,-0.306876406143326,0.303,0.298,1.19196255386504e-37,"cd4_tcells","CCL5"
3.95475543961348e-42,0.424624792853145,0.122,0.076,1.19465252319844e-37,"cd4_tcells","TRIB2"
4.14023596537296e-42,0.322699026176864,0.145,0.124,1.25068248041986e-37,"cd4_tcells","TAB2"
4.29625717921969e-42,0.325639545674691,0.114,0.091,1.29781336869868e-37,"cd4_tcells","RASA3"
4.34493895682461e-42,0.256484573708659,0.129,0.137,1.31251916007758e-37,"cd4_tcells","CWC25"
4.86100975242886e-42,-0.30445263905704,0.07,0.183,1.46841382601371e-37,"cd4_tcells","AHR"
5.31691053337287e-42,0.367553260123508,0.139,0.092,1.60613233392128e-37,"cd4_tcells","CD4"
6.03684756737399e-42,0.398243590433751,0.121,0.073,1.82361091315233e-37,"cd4_tcells","PLCG1"
6.26178666668065e-42,-0.296699131704423,0.021,0.107,1.89156051627089e-37,"cd4_tcells","PDLIM1"
6.47022565596102e-42,0.328335621082997,0.127,0.101,1.9545257661527e-37,"cd4_tcells","USP3"
6.98227535197237e-42,0.276669955595615,0.128,0.12,2.10920573832381e-37,"cd4_tcells","SBNO1"
9.02808731593146e-42,-0.374677669815237,0.025,0.11,2.72720461639658e-37,"cd4_tcells","KCNMA1"
1.02967389002503e-41,0.307201325337101,0.139,0.12,3.11043888698761e-37,"cd4_tcells","KANSL1"
1.08645219053359e-41,0.441241730218346,0.102,0.039,3.28195477716386e-37,"cd4_tcells","SLAMF1"
1.4040382387201e-41,0.360152140879827,0.125,0.106,4.24131871152569e-37,"cd4_tcells","CCDC66"
1.55399923276293e-41,-0.321928983865483,0.018,0.106,4.69432088233025e-37,"cd4_tcells","DRAM1"
1.64828960611421e-41,-0.250523342234316,0.028,0.118,4.97915324214979e-37,"cd4_tcells","ARHGAP21"
1.65705407667282e-41,0.418988530424269,0.101,0.043,5.00562895481325e-37,"cd4_tcells","ZNF101"
1.80035387311659e-41,0.461528159150435,0.173,0.089,5.43850897991058e-37,"cd4_tcells","RASAL3"
2.32355107695344e-41,-0.442011275364748,0.017,0.107,7.01898309326095e-37,"cd4_tcells","SYK"
2.60015650168406e-41,0.477572337368041,0.152,0.081,7.85455276028722e-37,"cd4_tcells","RCSD1"
2.88725966305306e-41,0.294774859624529,0.124,0.115,8.72183399015068e-37,"cd4_tcells","SAMD9"
3.1600370199523e-41,-0.493627020045055,0.019,0.11,9.5458398298719e-37,"cd4_tcells","SDC3"
3.82002672582636e-41,0.258032833408295,0.151,0.151,1.15395367333763e-36,"cd4_tcells","ERBB2IP"
4.58676468265519e-41,0.378341793288802,0.11,0.057,1.38556987533648e-36,"cd4_tcells","TRAF1"
5.33906736253965e-41,-0.500606624429214,0.015,0.101,1.61282546887598e-36,"cd4_tcells","MNDA"
6.07845572368461e-41,-0.284047946208133,0.053,0.147,1.83617990501065e-36,"cd4_tcells","AP1B1"
7.04525927130679e-41,-0.648422213023143,0.029,0.119,2.12823192067636e-36,"cd4_tcells","IGF1"
9.02781588310544e-41,0.314678342473072,0.136,0.124,2.72712262196849e-36,"cd4_tcells","NABP1"
1.51413773212246e-40,-0.37429118574711,0.021,0.11,4.57390726119554e-36,"cd4_tcells","SLC15A3"
1.59254653849843e-40,0.27241835426422,0.119,0.11,4.81076458349604e-36,"cd4_tcells","BCAS2"
1.82487206325456e-40,0.381543948110304,0.113,0.077,5.51257352867937e-36,"cd4_tcells","WWP1"
1.94686776209254e-40,-0.49987720773897,0.035,0.13,5.88109813572915e-36,"cd4_tcells","C1QC"
2.19488140685012e-40,-0.866061640093002,0.083,0.158,6.63029775381284e-36,"cd4_tcells","IGHG2"
2.48154576344283e-40,-0.481384164325266,0.032,0.129,7.4962534422081e-36,"cd4_tcells","PLEK"
2.83581194366389e-40,-0.367517190805833,0.021,0.103,8.56642071941987e-36,"cd4_tcells","PDK4"
5.41232933214824e-40,-0.717161608810858,0.077,0.155,1.63495644465534e-35,"cd4_tcells","POSTN"
6.20136086594747e-40,0.447394919479276,0.136,0.076,1.87330709038541e-35,"cd4_tcells","FAM46C"
6.71392107516008e-40,0.255922053252927,0.117,0.116,2.02814127838436e-35,"cd4_tcells","LPIN2"
8.89674730909808e-40,0.254659230214566,0.111,0.116,2.68752942713235e-35,"cd4_tcells","USP4"
9.00369823346923e-40,-0.304980315788706,0.025,0.109,2.71983716236639e-35,"cd4_tcells","ADAM15"
1.02407105949796e-39,-0.288087768519793,0.041,0.131,3.09351385653142e-35,"cd4_tcells","ATP6V0D1"
1.07263701727336e-39,-0.525860664226914,0.038,0.139,3.24022190177937e-35,"cd4_tcells","MSR1"
1.21672211898885e-39,0.318396147702509,0.136,0.114,3.67547417704152e-35,"cd4_tcells","DDX6"
1.28554247714809e-39,-0.257849668831181,0.038,0.129,3.88336671496895e-35,"cd4_tcells","SLC39A1"
1.40256732747613e-39,-0.51746552834131,0.021,0.108,4.2368753828399e-35,"cd4_tcells","OLR1"
1.44141788667282e-39,-0.376526569724589,0.053,0.15,4.35423515206127e-35,"cd4_tcells","LTA4H"
1.76554880902228e-39,0.254965450178348,0.124,0.124,5.33336984229451e-35,"cd4_tcells","PTCD3"
2.13222888431756e-39,0.368783095848186,0.141,0.101,6.44103701374648e-35,"cd4_tcells","PPM1K"
2.43695118247849e-39,0.297804058002181,0.125,0.107,7.36154213203104e-35,"cd4_tcells","RABGAP1L"
2.49146285514822e-39,-0.287393467116326,0.037,0.129,7.52621099283175e-35,"cd4_tcells","C1ORF85"
2.83190719679861e-39,0.379345363411532,0.21,0.137,8.55462526008925e-35,"cd4_tcells","LCP2"
3.36830453826678e-39,-0.485469239735326,0.037,0.132,1.01749743491963e-34,"cd4_tcells","CCL2"
3.37449868176978e-39,-0.300517192302322,0.025,0.112,1.01936856178901e-34,"cd4_tcells","LBP"
3.39295271720519e-39,0.344148980661437,0.164,0.136,1.02494315681334e-34,"cd4_tcells","CREM"
4.02503320868567e-39,0.387298838881345,0.186,0.114,1.21588203167977e-34,"cd4_tcells","ARHGAP9"
4.4102325158767e-39,0.359724507265252,0.199,0.156,1.33224303839603e-34,"cd4_tcells","ZNF331"
4.56096728004509e-39,0.41225266023649,0.106,0.059,1.37777699595602e-34,"cd4_tcells","PCNXL2"
4.57658308589727e-39,0.376988212807467,0.187,0.134,1.38249421858785e-34,"cd4_tcells","STK10"
7.640501196032e-39,0.402801640231534,0.127,0.073,2.30804260129735e-34,"cd4_tcells","MFHAS1"
1.07366094708709e-38,0.462689939637259,0.161,0.079,3.24331498896069e-34,"cd4_tcells","TIGIT"
1.57928991080598e-38,0.342793205428529,0.245,0.195,4.77071896256272e-34,"cd4_tcells","IL10RA"
1.67729582577998e-38,0.302856483045533,0.24,0.18,5.06677523051618e-34,"cd4_tcells","CD37"
1.67822865568391e-38,-0.320277680703753,0.026,0.111,5.06959312308994e-34,"cd4_tcells","RGL1"
1.79924711806732e-38,0.266805848881124,0.141,0.126,5.43516569425777e-34,"cd4_tcells","UBALD2"
3.14456650463217e-38,-0.274420319313716,0.019,0.101,9.49910649719285e-34,"cd4_tcells","ANTXR1"
3.23519151327388e-38,0.470824747820339,0.146,0.071,9.77286652329775e-34,"cd4_tcells","RNF125"
3.54671485836102e-38,-0.700389279114576,0.043,0.139,1.0713916244137e-33,"cd4_tcells","NKG7"
5.82160037935806e-38,0.277930320920445,0.169,0.16,1.75858904259648e-33,"cd4_tcells","USP36"
6.89112973004334e-38,-0.325024747459288,0.021,0.104,2.08167246885149e-33,"cd4_tcells","KLF10"
8.30354676278889e-38,0.329109055732263,0.144,0.111,2.50833540610327e-33,"cd4_tcells","PIM1"
1.08070137853976e-37,0.348246793712886,0.153,0.099,3.2645827242929e-33,"cd4_tcells","ATP2A3"
1.63004058618851e-37,-0.307289058601341,0.026,0.111,4.92402660275826e-33,"cd4_tcells","DSE"
2.08658030937647e-37,-0.752549596033359,0.048,0.144,6.30314179856445e-33,"cd4_tcells","CXCL9"
2.21676698525985e-37,0.426011585314738,0.109,0.043,6.69640970907297e-33,"cd4_tcells","IKZF3"
3.44768961451815e-37,-0.494541214424489,0.043,0.139,1.04147807875364e-32,"cd4_tcells","CD83"
3.59457526490444e-37,0.285775563484514,0.113,0.095,1.08584929602233e-32,"cd4_tcells","ANKZF1"
3.6872042605192e-37,0.35824347912038,0.154,0.116,1.11383066301764e-32,"cd4_tcells","ARID5A"
5.93687674507274e-37,0.301622208460846,0.138,0.12,1.79341172715157e-32,"cd4_tcells","RICTOR"
9.34782289308292e-37,0.274241726805026,0.13,0.12,2.82379033954249e-32,"cd4_tcells","ATF7IP"
1.01563728328448e-36,0.454708147838673,0.169,0.095,3.06803710534575e-32,"cd4_tcells","GBP5"
1.09076550479106e-36,0.33168558349401,0.155,0.128,3.29498443687282e-32,"cd4_tcells","TRAF5"
1.25581313350556e-36,0.300729499446734,0.147,0.123,3.79356031369361e-32,"cd4_tcells","ABRACL"
1.40353281764624e-36,0.274178570404524,0.119,0.106,4.23979193554577e-32,"cd4_tcells","NFATC3"
1.60264920859212e-36,0.263847244595277,0.12,0.112,4.84128272931508e-32,"cd4_tcells","WAPAL"
1.82897502692222e-36,-0.41908515072743,0.019,0.101,5.52496776132663e-32,"cd4_tcells","FPR3"
3.40842414692612e-36,0.301388573157096,0.114,0.103,1.02961676630344e-31,"cd4_tcells","PARP4"
2.18047225277382e-35,-0.282834297071976,0.04,0.117,6.58677058117914e-31,"cd4_tcells","SNX10"
2.69257590936536e-35,-0.842376840669452,0.061,0.126,8.13373330701087e-31,"cd4_tcells","IGJ"
2.94293319397871e-35,0.318668581478999,0.163,0.127,8.8900125923709e-31,"cd4_tcells","CCDC88B"
3.08087685681514e-35,0.3250853317933,0.137,0.102,9.30671280906718e-31,"cd4_tcells","TMPO"
6.3995219773707e-35,0.347907897195847,0.134,0.075,1.93316759892414e-30,"cd4_tcells","PRKCH"
9.13697417194228e-35,0.420764067802987,0.191,0.123,2.76009715786033e-30,"cd4_tcells","DOCK8"
9.13904318829307e-35,-0.293924020768297,0.06,0.15,2.76072216631957e-30,"cd4_tcells","ARHGAP18"
9.85319922962374e-35,-0.284679203028206,0.026,0.103,2.97645442328474e-30,"cd4_tcells","BMP2K"
1.25246451435988e-34,-0.368549620100133,0.024,0.104,3.78344480497832e-30,"cd4_tcells","ITGAM"
2.27872814757163e-34,-0.328196715391739,0.029,0.104,6.88358198818439e-30,"cd4_tcells","AKAP12"
3.32553123032434e-34,-0.31967191346142,0.041,0.127,1.00457647405638e-29,"cd4_tcells","ETS2"
4.33001185444113e-34,0.253799110751088,0.125,0.108,1.30800998098958e-29,"cd4_tcells","DGKZ"
4.34914769259902e-34,-0.429212690761288,0.022,0.102,1.31379053498031e-29,"cd4_tcells","MS4A4A"
4.74814843340746e-34,-0.277300912204904,0.043,0.129,1.43432067876373e-29,"cd4_tcells","RARRES2"
5.1290487060504e-34,0.41227626366108,0.164,0.096,1.5493830331237e-29,"cd4_tcells","WAS"
6.4511108114717e-34,0.320744908096984,0.133,0.105,1.94875155392937e-29,"cd4_tcells","ZNF276"
7.32857255768074e-34,0.352333209516534,0.114,0.062,2.2138151982242e-29,"cd4_tcells","PSD4"
8.05356635294981e-34,0.391777439364609,0.146,0.093,2.43282132389908e-29,"cd4_tcells","DOCK10"
9.02399098933832e-34,0.289577534814016,0.127,0.111,2.72596719805932e-29,"cd4_tcells","SUZ12"
1.49855953420924e-33,0.270749504705946,0.107,0.093,4.52684864093926e-29,"cd4_tcells","STIM2"
2.08278104971428e-33,0.270290547192837,0.117,0.097,6.29166499497689e-29,"cd4_tcells","HDAC1"
2.1618067594482e-33,0.257718662473082,0.103,0.101,6.53038585894113e-29,"cd4_tcells","MITD1"
2.49008657839412e-33,-0.297027991537441,0.053,0.14,7.52205353601297e-29,"cd4_tcells","ADCY4"
3.00719440099692e-33,0.407604842114414,0.114,0.056,9.08413284653151e-29,"cd4_tcells","TRIM14"
3.11555905652662e-33,0.284424378532646,0.148,0.128,9.41148079795561e-29,"cd4_tcells","PREX1"
5.62618092172107e-33,-0.367222780633516,0.027,0.104,1.6995567328335e-28,"cd4_tcells","INHBA"
2.17815263019629e-32,0.326437726363586,0.102,0.073,6.57976346529695e-28,"cd4_tcells","NPAT"
2.8669013273821e-32,-0.254493975444331,0.038,0.112,8.66033552975585e-28,"cd4_tcells","EMILIN2"
3.8006259221999e-32,0.286127161545958,0.105,0.08,1.14809307857815e-27,"cd4_tcells","TMEM2"
3.96113660900005e-32,0.299728302998206,0.119,0.089,1.19658014684673e-27,"cd4_tcells","SP140"
5.09135437178276e-32,0.34550503728256,0.102,0.072,1.53799632862814e-27,"cd4_tcells","ANKRD49"
6.88671013683868e-32,-0.263992568116129,0.034,0.11,2.08033739813623e-27,"cd4_tcells","ABHD12"
1.14728542373125e-31,-0.251982851658257,0.026,0.101,3.46571980800736e-27,"cd4_tcells","NFATC4"
1.16017192152713e-31,0.286880151763961,0.111,0.093,3.50464734054914e-27,"cd4_tcells","CERK"
1.43469003545002e-31,0.386327493923164,0.131,0.074,4.33391165908743e-27,"cd4_tcells","ANKRD44"
2.17208674165884e-31,0.421573431667962,0.132,0.065,6.56143962920301e-27,"cd4_tcells","PYHIN1"
4.75671231213945e-31,0.443373161862505,0.124,0.05,1.43690765525109e-26,"cd4_tcells","SLFN12L"
5.95350315458146e-31,-0.26274807710302,0.045,0.124,1.79843423293597e-26,"cd4_tcells","ACTN1"
6.09817093594266e-31,0.339005644969783,0.117,0.075,1.84213547632956e-26,"cd4_tcells","PARP8"
1.26157257017217e-30,0.342921816198005,0.102,0.057,3.8109584199761e-26,"cd4_tcells","GRK6"
1.61960437713007e-30,0.337410863891206,0.139,0.091,4.89250090243453e-26,"cd4_tcells","ARAP2"
1.84163749898051e-30,0.257859946971997,0.102,0.088,5.56321855692034e-26,"cd4_tcells","MDN1"
2.88627922105508e-30,-0.277186306369194,0.031,0.107,8.71887227096319e-26,"cd4_tcells","EGR2"
3.41042032875101e-30,0.269337383421943,0.105,0.09,1.03021977290911e-25,"cd4_tcells","RRP1B"
1.18917431466286e-29,0.355822072241381,0.134,0.08,3.59225776973357e-25,"cd4_tcells","FGD3"
1.21279505032057e-28,0.305414094723746,0.134,0.087,3.66361128800836e-24,"cd4_tcells","RASSF5"
1.39789227588528e-28,0.337333796903963,0.117,0.076,4.22275298699427e-24,"cd4_tcells","LBR"
2.9349915938497e-28,0.276450256091559,0.111,0.081,8.86602260670116e-24,"cd4_tcells","VPS37B"
3.27842533884613e-28,-0.354345304198997,0.043,0.114,9.9034672635864e-24,"cd4_tcells","S100A8"
4.14057162371476e-28,-0.33832105261176,0.05,0.129,1.25078387609176e-23,"cd4_tcells","LST1"
9.44980621809801e-28,0.26743868002297,0.124,0.101,2.85459746236305e-23,"cd4_tcells","SELPLG"
3.98237221007422e-27,-0.302254812320117,0.036,0.104,1.20299499721922e-22,"cd4_tcells","TAGLN"
3.53842425227493e-26,0.275369137589788,0.155,0.122,1.06888719812721e-21,"cd4_tcells","RNF166"
1.99813912790683e-25,-0.374495309623456,0.036,0.106,6.03597867758096e-21,"cd4_tcells","ACP5"
3.05519666017182e-25,0.253680830765342,0.109,0.092,9.22913807104703e-21,"cd4_tcells","ARHGEF6"
1.66720381366884e-24,0.332182712007432,0.128,0.071,5.03628928033082e-20,"cd4_tcells","CD7"
1.23007104248752e-23,0.322174312939508,0.148,0.093,3.71579860514629e-19,"cd4_tcells","PTPN7"
4.64907226117386e-23,0.313967024836153,0.114,0.073,1.4043917486554e-18,"cd4_tcells","PIK3CD"
1.54231537933592e-22,0.330843469946868,0.169,0.121,4.65902629789796e-18,"cd4_tcells","POU2F2"
4.79653919041027e-21,0.280466289240339,0.112,0.069,1.44893855863913e-16,"cd4_tcells","BATF"
8.5794899952724e-21,0.288851324620425,0.146,0.102,2.59169233777189e-16,"cd4_tcells","RUNX3"
4.54269734730767e-20,0.279702149944311,0.12,0.087,1.3722580146747e-15,"cd4_tcells","GNG2"
3.14675113694869e-18,0.270365251876366,0.127,0.077,9.5057058344946e-14,"cd4_tcells","SH2D1A"
0,2.66583535315028,0.95,0.216,0,"cd8_tcells","CCL5"
0,1.96424369306866,0.653,0.09,0,"cd8_tcells","GZMA"
0,1.88696733260516,0.565,0.059,0,"cd8_tcells","GZMK"
0,1.87177290935313,0.614,0.071,0,"cd8_tcells","NKG7"
0,1.80107708648854,0.633,0.186,0,"cd8_tcells","CCL4"
0,1.59305949314013,0.392,0.032,0,"cd8_tcells","CD8A"
0,1.50728913920566,0.773,0.223,0,"cd8_tcells","IL32"
0,1.49799783659899,0.331,0.03,0,"cd8_tcells","GZMH"
0,1.40763699346016,0.431,0.065,0,"cd8_tcells","CST7"
0,1.33218850147364,0.563,0.168,0,"cd8_tcells","HCST"
0,1.29298762462054,0.25,0.022,0,"cd8_tcells","CRTAM"
0,1.26929677327199,0.465,0.107,0,"cd8_tcells","RP11-94L15.2"
0,1.25983891114432,0.466,0.109,0,"cd8_tcells","CD3G"
0,1.24342392931277,0.306,0.034,0,"cd8_tcells","SAMD3"
0,1.23721295943848,0.65,0.196,0,"cd8_tcells","CD2"
0,1.21983318797015,0.441,0.099,0,"cd8_tcells","CORO1A"
0,1.21189077885963,0.863,0.391,0,"cd8_tcells","PTPRC"
0,1.18825905933373,0.492,0.164,0,"cd8_tcells","DUSP2"
0,1.17472211470035,0.565,0.189,0,"cd8_tcells","PTPRCAP"
0,1.1503094311511,0.566,0.173,0,"cd8_tcells","CD3D"
0,1.14186919471426,0.356,0.074,0,"cd8_tcells","RUNX3"
0,1.1317271917106,0.973,0.741,0,"cd8_tcells","TMSB4X"
0,1.12193645332461,0.84,0.448,0,"cd8_tcells","CXCR4"
0,1.10685452681216,0.299,0.043,0,"cd8_tcells","CTSW"
0,1.09653427259141,0.745,0.311,0,"cd8_tcells","TRBC2"
0,1.09360102125582,0.61,0.233,0,"cd8_tcells","CD69"
0,1.08259520200895,0.548,0.216,0,"cd8_tcells","LCP1"
0,1.08107380196526,0.693,0.307,0,"cd8_tcells","CD52"
0,1.04761848461022,0.2,0.009,0,"cd8_tcells","CD8B"
0,1.032216668138,0.595,0.279,0,"cd8_tcells","ARL4C"
0,1.0198674724919,0.599,0.34,0,"cd8_tcells","CD97"
0,1.00075163977347,0.558,0.2,0,"cd8_tcells","TRAC"
0,0.987480145368805,0.597,0.253,0,"cd8_tcells","ETS1"
0,0.95112546768286,0.632,0.31,0,"cd8_tcells","ARHGDIB"
0,0.880426106032724,0.686,0.33,0,"cd8_tcells","FYB"
0,0.78749533872191,0.794,0.608,0,"cd8_tcells","PFN1"
0,0.748780726553917,0.778,0.627,0,"cd8_tcells","CALM1"
0,0.746925268330211,0.906,0.737,0,"cd8_tcells","MT-CO1"
0,0.604558842714359,0.94,0.824,0,"cd8_tcells","RPS29"
0,-0.895100645160773,0.538,0.833,0,"cd8_tcells","CST3"
0,-1.05663182982943,0.537,0.863,0,"cd8_tcells","PSAP"
0,-1.07043229341354,0.364,0.701,0,"cd8_tcells","C1S"
0,-1.09743383874965,0.95,0.974,0,"cd8_tcells","PRG4"
0,-1.10301760725918,0.682,0.856,0,"cd8_tcells","PLA2G2A"
0,-1.12064680139058,0.412,0.733,0,"cd8_tcells","HTRA1"
0,-1.13378197543098,0.641,0.843,0,"cd8_tcells","HLA-DRA"
0,-1.22993457555206,0.159,0.599,0,"cd8_tcells","LRP1"
0,-1.25507512163321,0.444,0.752,0,"cd8_tcells","C1R"
0,-1.25798423137287,0.435,0.752,0,"cd8_tcells","LUM"
0,-1.31190297227291,0.3,0.63,0,"cd8_tcells","CCDC80"
0,-1.34868364009878,0.622,0.823,0,"cd8_tcells","COL1A2"
0,-1.38262680777095,0.166,0.585,0,"cd8_tcells","FAM84A"
0,-1.38502053463393,0.274,0.648,0,"cd8_tcells","EGR1"
0,-1.41176348692922,0.919,0.982,0,"cd8_tcells","FN1"
0,-1.44658511557241,0.662,0.86,0,"cd8_tcells","CLU"
1.97626258336499e-323,-1.1243514007106,0.229,0.619,5.96989401182895e-319,"cd8_tcells","GSN"
2.94265498663046e-320,0.86052835984635,0.586,0.382,8.88917218361331e-316,"cd8_tcells","MYL12A"
3.63376817195461e-315,-1.15451142417093,0.286,0.638,1.09768868938405e-310,"cd8_tcells","FSTL1"
1.38308856058683e-310,1.13640630104218,0.309,0.052,4.17803392382071e-306,"cd8_tcells","SH2D1A"
2.14922136551173e-305,0.687805180897805,0.854,0.738,6.49236790093784e-301,"cd8_tcells","ZFP36L2"
7.82290244819794e-302,0.968817208191498,0.565,0.257,2.36314237155163e-297,"cd8_tcells","SYNE2"
7.72362134223385e-294,-0.981832852647922,0.238,0.619,2.333151535062e-289,"cd8_tcells","TIMP2"
2.00585726687358e-293,-0.932613300070748,0.604,0.809,6.05929363177172e-289,"cd8_tcells","CRTAC1"
3.25155082905689e-292,1.05746552051944,0.473,0.191,9.82228474441504e-288,"cd8_tcells","KIAA1551"
1.32203394781073e-291,1.28273956320559,0.3,0.064,3.99360014954666e-287,"cd8_tcells","GZMB"
1.93390260697458e-291,-1.09505302927874,0.152,0.526,5.84193299514881e-287,"cd8_tcells","RHOB"
4.8877432393578e-290,-1.32855168688148,0.157,0.508,1.47648947774521e-285,"cd8_tcells","IGFBP4"
6.45073489154258e-289,1.0714183964325,0.362,0.084,1.94863799603718e-284,"cd8_tcells","CD96"
1.24748930054922e-287,-0.928305727625019,0.337,0.688,3.76841567909908e-283,"cd8_tcells","CTSB"
1.79210728755437e-286,-0.873352438942023,0.619,0.856,5.41359769424423e-282,"cd8_tcells","FTL"
6.1089153023483e-285,-1.19981031646063,0.261,0.586,1.84538113453337e-280,"cd8_tcells","MMP2"
1.09752318937961e-282,-1.06905281668731,0.292,0.628,3.31539805047794e-278,"cd8_tcells","COL6A2"
1.42006269810933e-282,-0.627758130420521,0.847,0.953,4.28972539844867e-278,"cd8_tcells","NEAT1"
2.16822309833678e-282,-1.09244905119738,0.545,0.741,6.54976833545574e-278,"cd8_tcells","COL3A1"
1.29995733911121e-278,-1.19102419070682,0.14,0.495,3.92691112998716e-274,"cd8_tcells","EFEMP1"
2.2200067391683e-278,-0.953765949697415,0.29,0.642,6.70619635767959e-274,"cd8_tcells","SERPING1"
4.04870258255991e-278,0.739502151375953,0.684,0.51,1.2230320761397e-273,"cd8_tcells","ACTB"
4.6001275858072e-278,0.975382144396907,0.459,0.165,1.38960654112064e-273,"cd8_tcells","ACAP1"
2.09100327156383e-276,-0.990585476329133,0.148,0.514,6.31650268274001e-272,"cd8_tcells","DAB2"
1.42998687112469e-274,-1.23026402902562,0.251,0.579,4.31970434029346e-270,"cd8_tcells","CYP1B1"
3.13437646423375e-273,-0.940808507151435,0.612,0.805,9.4683244231573e-269,"cd8_tcells","MT2A"
7.40013551084734e-272,1.02731449953535,0.373,0.108,2.23543293511676e-267,"cd8_tcells","ITGAL"
9.98858245078648e-270,0.673215096762565,0.685,0.556,3.01735098673358e-265,"cd8_tcells","ARPC2"
4.49510689151804e-268,0.902049962036895,0.498,0.261,1.35788188978977e-263,"cd8_tcells","FNBP1"
9.80487924760001e-267,-0.869982262865148,0.272,0.633,2.96185792311501e-262,"cd8_tcells","APLP2"
1.29359512739864e-266,-1.3007060136237,0.261,0.557,3.90769216084581e-262,"cd8_tcells","CXCL12"
3.58638141364147e-266,0.980329540498219,0.36,0.096,1.08337409743282e-261,"cd8_tcells","CD3E"
5.0372312853219e-265,-1.13416842511739,0.358,0.639,1.52164682667004e-260,"cd8_tcells","DCN"
4.20711434547107e-262,-1.12650374999187,0.324,0.621,1.2708851014799e-257,"cd8_tcells","SPARCL1"
7.76033079866657e-262,-1.02061033452846,0.193,0.548,2.3442407276612e-257,"cd8_tcells","ABI3BP"
3.52403182107619e-261,-1.00938588044463,0.183,0.54,1.0645395325107e-256,"cd8_tcells","PTRF"
8.24033223545583e-261,0.615186284077947,0.737,0.637,2.4892395616865e-256,"cd8_tcells","ATP5E"
1.52172803753522e-258,0.97688405499994,0.376,0.151,4.59683605578639e-254,"cd8_tcells","STK17A"
2.67175451038761e-258,0.841192433647653,0.536,0.302,8.07083602497888e-254,"cd8_tcells","EVL"
4.05008937266078e-258,-1.00244325818702,0.091,0.431,1.22345099769337e-253,"cd8_tcells","TCF4"
9.37582549344963e-256,-1.10240061891853,0.323,0.623,2.83224936506126e-251,"cd8_tcells","TIMP3"
4.27563255922037e-255,0.992937530144254,0.264,0.069,1.29158308348929e-250,"cd8_tcells","APOBEC3G"
4.25244857690046e-254,0.930277676407567,0.43,0.248,1.28457966611009e-249,"cd8_tcells","PIK3R1"
2.04969246656605e-252,-0.925110130321713,0.267,0.609,6.19171100300273e-248,"cd8_tcells","IFI27"
1.10118166315604e-251,-1.00476830525018,0.356,0.654,3.32644956806177e-247,"cd8_tcells","SPARC"
1.13365961424134e-250,-1.10262418256465,0.191,0.521,3.42455896270025e-246,"cd8_tcells","THBS4"
4.2766409502691e-248,0.608078388480959,0.795,0.657,1.29188769825729e-243,"cd8_tcells","BTG1"
1.15335046213885e-244,0.514579199704085,0.742,0.518,3.48404107602904e-240,"cd8_tcells","SRGN"
1.47553797411693e-240,0.908576524377189,0.429,0.219,4.45730511221242e-236,"cd8_tcells","SLFN5"
2.14132962157693e-239,-0.90461936403106,0.266,0.595,6.4685285208596e-235,"cd8_tcells","PCOLCE"
7.91618708965048e-239,0.927589932871845,0.423,0.155,2.39132179604162e-234,"cd8_tcells","IL2RG"
4.18072924559962e-237,0.932417929014817,0.345,0.103,1.26291469051073e-232,"cd8_tcells","EMB"
9.52819397305625e-236,-0.934872076635121,0.155,0.488,2.87827683538083e-231,"cd8_tcells","HSPB1"
7.30947482642285e-235,-0.836731079842926,0.143,0.479,2.20804615556581e-230,"cd8_tcells","APP"
1.81098292247636e-233,-0.777373666071224,0.163,0.503,5.47061721221657e-229,"cd8_tcells","LAPTM4A"
2.95508274477506e-233,-0.943278510752868,0.16,0.488,8.92671395541651e-229,"cd8_tcells","TNFAIP2"
4.09656613646909e-233,-1.06697357606585,0.176,0.495,1.23749069850458e-228,"cd8_tcells","SOD2"
2.4064570444559e-231,0.957790181732919,0.349,0.108,7.2694254398924e-227,"cd8_tcells","MIAT"
5.0477343188501e-229,-1.18096108278868,0.347,0.592,1.52481958303824e-224,"cd8_tcells","COL1A1"
2.60585786813042e-228,0.929081672131582,0.172,0.016,7.87177544804838e-224,"cd8_tcells","EOMES"
3.20145268407093e-228,-1.16220411459547,0.129,0.44,9.67094826804146e-224,"cd8_tcells","CTGF"
1.2133444315271e-227,0.597125880533267,0.704,0.532,3.66527085875706e-223,"cd8_tcells","RPS15A"
2.40255031940014e-226,0.681972013883048,0.592,0.451,7.25762400484394e-222,"cd8_tcells","RNF213"
1.1652689995338e-224,-0.935976915528675,0.207,0.531,3.5200445937917e-220,"cd8_tcells","CALD1"
1.1088990990879e-222,-0.978846370562694,0.281,0.562,3.34976239852473e-218,"cd8_tcells","COL6A3"
6.29096468635898e-221,-0.978990304438823,0.141,0.452,1.90037461245532e-216,"cd8_tcells","CAV1"
1.48160247347323e-219,0.657249729076699,0.588,0.44,4.47562475186793e-215,"cd8_tcells","TPM3"
2.1587193705272e-219,-1.00949913353383,0.089,0.39,6.52105947448856e-215,"cd8_tcells","CD68"
2.35616341541565e-219,-0.89039090630789,0.267,0.571,7.1174984452876e-215,"cd8_tcells","COL6A1"
6.80041485188797e-217,0.92051680080054,0.355,0.117,2.05426931845832e-212,"cd8_tcells","GIMAP7"
8.7440181470034e-217,-0.950692748874464,0.42,0.7,2.64139300184679e-212,"cd8_tcells","AC104820.2"
1.08794864796283e-216,-1.12339634502884,0.255,0.521,3.28647527576613e-212,"cd8_tcells","CHI3L2"
1.66388292512438e-216,-0.866224209932926,0.236,0.549,5.02625754021573e-212,"cd8_tcells","NNMT"
1.37770548804977e-213,0.643603408834051,0.609,0.451,4.16177273830075e-209,"cd8_tcells","LRRFIP1"
2.15983463237005e-213,0.771206979096467,0.399,0.241,6.52442845746343e-209,"cd8_tcells","YWHAZ"
3.57481742291805e-213,0.481443381667293,0.876,0.809,1.07988084711508e-208,"cd8_tcells","RPS19"
4.83406785572526e-212,0.620004640856279,0.597,0.483,1.46027521785749e-207,"cd8_tcells","HLA-F"
6.89745995036026e-211,0.88267213240877,0.165,0.018,2.08358470180483e-206,"cd8_tcells","KLRG1"
5.53842473472588e-210,-0.991028255937451,0.218,0.509,1.67304734386599e-205,"cd8_tcells","TNC"
1.65175723329956e-209,-0.89090906771164,0.074,0.363,4.98962825035132e-205,"cd8_tcells","KLF4"
2.79284057171926e-208,0.96675280702235,0.234,0.049,8.43661279904953e-204,"cd8_tcells","AC092580.4"
1.47669904733136e-207,-0.964314981348691,0.147,0.447,4.46081248217858e-203,"cd8_tcells","SEMA3C"
6.55142782639909e-207,-0.751484811134935,0.345,0.638,1.97905531779864e-202,"cd8_tcells","TYMP"
7.21670025648358e-207,0.8435666480056,0.425,0.205,2.18002081347856e-202,"cd8_tcells","STK17B"
6.03964921855392e-204,-0.915890877982566,0.055,0.328,1.82445723594077e-199,"cd8_tcells","EBF1"
1.41858560947854e-202,-1.34933718571318,0.58,0.772,4.28526340911277e-198,"cd8_tcells","MMP3"
2.40201878634704e-202,-0.771684655853034,0.072,0.352,7.25601834979713e-198,"cd8_tcells","METTL7A"
4.76807542133134e-202,-0.797079468674095,0.3,0.605,1.44034022327577e-197,"cd8_tcells","IFITM3"
1.24942750297656e-201,-0.802937044483432,0.075,0.355,3.7742706009916e-197,"cd8_tcells","CFI"
1.75109964224689e-199,0.704226436796561,0.407,0.282,5.28972179929939e-195,"cd8_tcells","SH3KBP1"
3.19937911891631e-199,0.493170014706922,0.745,0.673,9.66468444242239e-195,"cd8_tcells","SH3BGRL3"
3.57929449388047e-199,-0.703249100627791,0.453,0.735,1.08123328071141e-194,"cd8_tcells","SAT1"
9.24133617842265e-199,-0.611582787510994,0.59,0.817,2.79162283277791e-194,"cd8_tcells","ITM2B"
1.10197364468953e-198,-0.846656142374359,0.099,0.389,3.32884198587813e-194,"cd8_tcells","SNED1"
1.17071273643049e-198,-0.758333629081013,0.169,0.479,3.53648903420923e-194,"cd8_tcells","DST"
2.33045997805926e-198,-0.884053043181178,0.129,0.412,7.03985350172142e-194,"cd8_tcells","SEPP1"
3.72301433506834e-198,0.903074796931919,0.237,0.049,1.12464817033744e-193,"cd8_tcells","PYHIN1"
6.59622370495882e-198,-0.733277153810395,0.134,0.433,1.99258725679396e-193,"cd8_tcells","LTBP3"
4.81301057539189e-197,0.792927220077355,0.134,0.008,1.45391423461438e-192,"cd8_tcells","TRGC2"
2.87460550638771e-196,-1.34967257110111,0.211,0.455,8.68360831369599e-192,"cd8_tcells","C1QB"
1.37610222591145e-195,-0.842874440726135,0.097,0.381,4.15692960403331e-191,"cd8_tcells","ENAH"
3.73220700730312e-195,-0.787260343996151,0.29,0.598,1.12742509276613e-190,"cd8_tcells","ISLR"
4.01250651424116e-195,-0.762888553482238,0.061,0.329,1.21209796782197e-190,"cd8_tcells","CYBRD1"
7.36028473311527e-193,0.906632701394469,0.21,0.037,2.22339481217946e-188,"cd8_tcells","SLFN12L"
1.5510795081344e-192,-0.792846723947864,0.102,0.388,4.68550097817238e-188,"cd8_tcells","CFH"
1.70207933519317e-192,-0.782907561633444,0.38,0.646,5.14164125575151e-188,"cd8_tcells","CTSD"
2.07812534614792e-192,-0.829185359700046,0.345,0.594,6.27760104564364e-188,"cd8_tcells","MGP"
2.50124851823153e-192,-0.790087991962483,0.082,0.358,7.55577152387381e-188,"cd8_tcells","MRC2"
3.01161540197264e-192,-1.05411380812896,0.125,0.397,9.09748780627894e-188,"cd8_tcells","SGK1"
2.03959807556921e-191,-0.798870351347372,0.153,0.449,6.16121786667947e-187,"cd8_tcells","NBL1"
3.0304698971654e-191,0.881924077874846,0.282,0.088,9.15444346535723e-187,"cd8_tcells","PCED1B-AS1"
5.8836963046422e-191,0.817217944710509,0.32,0.138,1.77734697970632e-186,"cd8_tcells","AKNA"
1.12139621629702e-190,0.414272271346986,0.942,0.885,3.38751369019004e-186,"cd8_tcells","HLA-A"
3.0929316833101e-190,-0.810024113627043,0.043,0.294,9.34312802894314e-186,"cd8_tcells","NFIB"
6.40355054553482e-190,0.857442544680364,0.211,0.039,1.93438454879516e-185,"cd8_tcells","TC2N"
1.23989812364608e-189,-0.718012222619944,0.1,0.378,3.74548425191007e-185,"cd8_tcells","PMP22"
1.88478970811455e-189,-0.680474768509691,0.235,0.55,5.69357275027242e-185,"cd8_tcells","RRBP1"
2.66479936160074e-189,0.84138198345631,0.248,0.07,8.04982591152352e-185,"cd8_tcells","GNG2"
3.68414093952575e-189,0.531278077404322,0.801,0.731,1.11290529501194e-184,"cd8_tcells","TSC22D3"
8.780808089341e-189,0.85433181700297,0.285,0.075,2.65250650762813e-184,"cd8_tcells","BCL11B"
9.42935879859139e-189,-0.810677243323036,0.122,0.412,2.84842070587849e-184,"cd8_tcells","CEBPD"
2.09784441503293e-188,-0.999186065228309,0.204,0.464,6.33716840893148e-184,"cd8_tcells","APOE"
1.21833610592589e-187,-0.891985155190993,0.228,0.506,3.68034970878092e-183,"cd8_tcells","BGN"
9.33526886835872e-187,-0.714940925851162,0.107,0.384,2.8199980197538e-182,"cd8_tcells","EPB41L2"
1.20584834987601e-186,0.872699552892825,0.282,0.098,3.64262669530546e-182,"cd8_tcells","CASP8"
1.80064819906057e-186,-0.804248822566267,0.128,0.416,5.43939807972217e-182,"cd8_tcells","PLTP"
2.9610038422012e-186,-0.793305281800674,0.13,0.41,8.94460040652138e-182,"cd8_tcells","GRN"
3.14185086111168e-186,0.850633852897835,0.311,0.108,9.49090308124617e-182,"cd8_tcells","RAC2"
4.00616931269334e-186,-0.773877540713739,0.438,0.684,1.2101836259784e-181,"cd8_tcells","CFD"
3.31152245852704e-184,0.712355921478103,0.524,0.315,1.00034470427185e-179,"cd8_tcells","TNFAIP3"
6.70445768762909e-184,0.625477858692477,0.472,0.346,2.025282578279e-179,"cd8_tcells","WIPF1"
1.11257634721487e-183,0.617639008065088,0.522,0.419,3.36087062966667e-179,"cd8_tcells","AKAP13"
1.74289617782295e-183,0.492929586329554,0.843,0.74,5.26494077396757e-179,"cd8_tcells","KLF6"
4.20616887856228e-183,-0.668301181623416,0.133,0.418,1.27059949483609e-178,"cd8_tcells","DPYSL2"
5.02218382852653e-183,-0.809952990019053,0.098,0.373,1.51710129092129e-178,"cd8_tcells","CREB5"
7.66823310387637e-183,0.519749374124719,0.699,0.585,2.31641985601897e-178,"cd8_tcells","RPS15"
9.65582814711295e-183,-0.664508615178098,0.738,0.892,2.91683256667988e-178,"cd8_tcells","TIMP1"
1.22520071934137e-182,-0.736020575563721,0.202,0.493,3.70108633298641e-178,"cd8_tcells","PLAC9"
1.99225099034472e-182,-0.871398436492436,0.119,0.393,6.01819179163335e-178,"cd8_tcells","GPNMB"
3.72567222863877e-182,-0.754930678798528,0.11,0.384,1.1254510668272e-177,"cd8_tcells","CD9"
1.11674251961825e-181,-1.09755824824695,0.247,0.465,3.3734558032628e-177,"cd8_tcells","C1QA"
1.12280428462261e-181,0.817375825642071,0.407,0.179,3.39176718298799e-177,"cd8_tcells","SLA"
1.18734724671195e-181,-0.655282308860236,0.123,0.403,3.58673856286745e-177,"cd8_tcells","LGALS3BP"
3.14835948471691e-181,-0.864435332948888,0.124,0.4,9.51056433143283e-177,"cd8_tcells","MEG3"
1.62865603691054e-180,0.663893568475371,0.381,0.274,4.91984415629936e-176,"cd8_tcells","C9ORF78"
2.48258722423352e-180,-1.02767245075765,0.188,0.459,7.49939948696462e-176,"cd8_tcells","NR4A1"
3.09137365435912e-179,0.630667056151161,0.351,0.274,9.33842153508804e-175,"cd8_tcells","TERF2IP"
4.0677940093695e-179,0.848635308418966,0.172,0.03,1.22879921435034e-174,"cd8_tcells","CCR5"
1.19567803950357e-178,0.654592268844938,0.665,0.467,3.61190422173239e-174,"cd8_tcells","RGS1"
3.03741698465626e-178,-0.823351038948995,0.079,0.34,9.17542922724962e-174,"cd8_tcells","EMP1"
6.32470606578652e-178,0.794172063064826,0.283,0.139,1.91056720835279e-173,"cd8_tcells","APOBEC3C"
8.04364361757644e-178,0.470312422033665,0.691,0.625,2.42982386399749e-173,"cd8_tcells","EIF1"
1.16971611133053e-177,0.857092968607972,0.281,0.095,3.53347842910726e-173,"cd8_tcells","TBC1D10C"
6.23181249017321e-177,-0.823668704837173,0.097,0.365,1.88250591703152e-172,"cd8_tcells","SCARA5"
1.10206527959587e-176,0.505568034467158,0.5,0.449,3.32911879660322e-172,"cd8_tcells","PSME1"
1.76697131133922e-176,-0.656973088927635,0.076,0.332,5.33766693729353e-172,"cd8_tcells","ASPH"
2.30513030992505e-176,0.5031086677579,0.47,0.418,6.96333764022159e-172,"cd8_tcells","MYL12B"
7.97384947261213e-176,-0.756311864806117,0.149,0.428,2.40874044868667e-171,"cd8_tcells","GPX3"
7.45606791679682e-175,-0.853381019548663,0.11,0.377,2.25232899630598e-170,"cd8_tcells","ITGBL1"
7.9765312859592e-175,0.46520340628963,0.686,0.608,2.40955057086256e-170,"cd8_tcells","CFL1"
3.55399612637679e-174,0.80474915426686,0.273,0.119,1.0735911498559e-169,"cd8_tcells","MBP"
3.84803986817804e-174,-1.36456708442066,0.203,0.441,1.16241588337922e-169,"cd8_tcells","MMP1"
4.68971924887906e-174,-0.983850434505295,0.156,0.418,1.41667039070139e-169,"cd8_tcells","CTSZ"
6.53363594013767e-174,0.60375338318875,0.376,0.285,1.97368074479679e-169,"cd8_tcells","SEPT7"
7.26594852951702e-174,-0.676343712782392,0.097,0.364,2.1948977317965e-169,"cd8_tcells","NFIC"
2.61417572953955e-173,-0.72635556453243,0.059,0.305,7.89690204379309e-169,"cd8_tcells","NFIX"
4.896580040918e-173,0.707530592560495,0.366,0.23,1.47915889876051e-168,"cd8_tcells","PPP2R5C"
5.30409077489898e-173,-0.856027300959261,0.123,0.396,1.60225974128149e-168,"cd8_tcells","ITGB8"
8.0764970112429e-173,-0.765104573193774,0.094,0.361,2.43974821715626e-168,"cd8_tcells","GOLM1"
3.6679596774665e-172,0.767556258329191,0.402,0.188,1.10801725936908e-167,"cd8_tcells","ARHGAP30"
1.07604758306792e-171,0.790501599791376,0.267,0.087,3.25052453893157e-167,"cd8_tcells","LCK"
1.63859178245417e-171,-0.508190513253201,0.819,0.923,4.94985805643755e-167,"cd8_tcells","VIM"
1.74410569803094e-171,-0.689029047997507,0.05,0.287,5.26859449261187e-167,"cd8_tcells","WBP5"
8.50162553712257e-171,-0.985628617074676,0.18,0.436,2.56817104225398e-166,"cd8_tcells","TNFAIP6"
1.07279935701447e-170,-0.775476188835907,0.08,0.336,3.2407122976693e-166,"cd8_tcells","COLEC12"
9.83277057235884e-170,0.818636963354659,0.241,0.067,2.97028333449816e-165,"cd8_tcells","SKAP1"
1.17772738839062e-169,0.760982599351549,0.258,0.118,3.55767889485037e-165,"cd8_tcells","ARPC5L"
2.04913252389886e-169,-0.83495567200863,0.16,0.417,6.19001952819366e-165,"cd8_tcells","MT1E"
2.29125042946814e-169,-0.536987779447818,0.354,0.645,6.92140929733735e-165,"cd8_tcells","CD81"
7.09771102483453e-169,0.593600620582998,0.488,0.348,2.14407654638201e-164,"cd8_tcells","RPS27"
8.59684950981657e-169,-0.835878346387795,0.05,0.284,2.59693629992539e-164,"cd8_tcells","MARCKS"
9.16360563791593e-169,-0.732995859738917,0.054,0.291,2.76814199110164e-164,"cd8_tcells","PLEKHA4"
1.52001588483159e-168,-0.6451007882168,0.159,0.435,4.59166398489926e-164,"cd8_tcells","NUPR1"
7.82287507610421e-168,0.840469837753223,0.231,0.054,2.36313410298956e-163,"cd8_tcells","RASGRP1"
1.57845373036145e-167,-0.733837159802231,0.107,0.37,4.76819302867586e-163,"cd8_tcells","LAMA4"
4.29972698690416e-167,-0.689767146694856,0.08,0.332,1.29886152820401e-162,"cd8_tcells","S100A13"
5.10916629086693e-167,0.557010449594857,0.516,0.432,1.54337695314508e-162,"cd8_tcells","PRPF38B"
1.57957200719885e-166,0.727489328402434,0.424,0.253,4.77157111934627e-162,"cd8_tcells","CELF2"
6.15283126604245e-166,-0.742962654494071,0.055,0.287,1.8586472688461e-161,"cd8_tcells","TSHZ2"
9.84359912119023e-166,-1.04290546901865,0.12,0.364,2.97355442252914e-161,"cd8_tcells","VCAN"
2.15069349082548e-165,0.604476045889353,0.425,0.318,6.49681489708561e-161,"cd8_tcells","CAP1"
2.31684883828329e-165,0.590771212098949,0.445,0.341,6.99873697068618e-161,"cd8_tcells","SP100"
4.92370917958241e-165,-0.650076629697674,0.448,0.713,1.48735406896825e-160,"cd8_tcells","ZFP36L1"
6.07862816547294e-165,-0.868122029708202,0.059,0.296,1.83623199622607e-160,"cd8_tcells","KCTD12"
7.72620844758467e-165,0.738993497437005,0.288,0.164,2.33393304784638e-160,"cd8_tcells","RBL2"
4.12795663993496e-163,-0.709529682744636,0.041,0.264,1.24697314179155e-158,"cd8_tcells","RAB13"
5.35523046795047e-163,0.606662007755916,0.366,0.282,1.61770801975848e-158,"cd8_tcells","PSMB9"
5.43444675161174e-163,-1.03628342385328,0.116,0.355,1.64163767472687e-158,"cd8_tcells","COL14A1"
4.18132310069515e-162,-0.796928062122133,0.166,0.418,1.26309408225799e-157,"cd8_tcells","IFI30"
8.81592928599492e-162,-0.657415302521906,0.162,0.427,2.66311591871335e-157,"cd8_tcells","GPX1"
1.91425561536609e-161,-0.669872403027188,0.114,0.37,5.78258336289789e-157,"cd8_tcells","LMO4"
7.98653504053745e-161,-0.540649922572922,0.206,0.481,2.41257250504555e-156,"cd8_tcells","LGALS3"
1.01404680317767e-160,-0.770192751427669,0.068,0.304,3.0632325830391e-156,"cd8_tcells","FILIP1L"
5.55300403890901e-160,0.761711469270465,0.17,0.046,1.67745146007363e-155,"cd8_tcells","C12ORF75"
6.11922353927828e-160,-0.644443214429342,0.096,0.344,1.84849504674518e-155,"cd8_tcells","CRTAP"
7.89694216512136e-160,0.470377500488877,0.458,0.417,2.38550828923986e-155,"cd8_tcells","HNRNPDL"
8.10791602948831e-160,-0.544171838620612,0.154,0.417,2.44923927418783e-155,"cd8_tcells","ZEB2"
9.11260154884376e-160,-0.665102363090351,0.062,0.295,2.75273467587472e-155,"cd8_tcells","PLXDC2"
1.45022633104838e-159,0.552363339078813,0.599,0.509,4.38084370083094e-155,"cd8_tcells","ANKRD12"
2.41809862459032e-159,0.56117516698242,0.322,0.248,7.30459232516245e-155,"cd8_tcells","CLIC1"
2.57622710745342e-159,-0.750385265625667,0.076,0.317,7.78226684619529e-155,"cd8_tcells","PRSS23"
3.76213233189663e-159,-0.772934876004541,0.134,0.39,1.13646493481933e-154,"cd8_tcells","COL5A2"
6.00693362256737e-158,-0.533994231034396,0.085,0.32,1.81457450870515e-153,"cd8_tcells","TCEAL4"
1.51996672257512e-157,-0.613856023769651,0.117,0.374,4.59151547555491e-153,"cd8_tcells","CALU"
2.11694211287109e-157,-1.14558247305787,0.403,0.513,6.39485873456099e-153,"cd8_tcells","IGHG3"
5.33431988732402e-157,-0.57377897161391,0.13,0.385,1.61139135156284e-152,"cd8_tcells","CD151"
6.13185731299894e-157,-1.13775302078399,0.135,0.344,1.85231145711072e-152,"cd8_tcells","LYZ"
6.70476338618705e-157,-0.799765707162399,0.068,0.301,2.02537492369938e-152,"cd8_tcells","SOX4"
1.3739332483126e-156,-0.786331108874634,0.077,0.316,4.1503775565027e-152,"cd8_tcells","LAMB1"
2.1373095014651e-156,0.775592493215521,0.264,0.099,6.45638454202578e-152,"cd8_tcells","SEPT1"
1.81816965792534e-155,0.739875160788956,0.148,0.02,5.49232690266086e-151,"cd8_tcells","GZMM"
2.72620188929323e-155,0.725468088749181,0.341,0.192,8.235310667177e-151,"cd8_tcells","PCSK7"
3.40590745671912e-155,-0.577220910014469,0.673,0.837,1.02885652452571e-150,"cd8_tcells","DUSP1"
5.56406657347413e-155,-0.634097465347365,0.118,0.368,1.68079323051507e-150,"cd8_tcells","FCGRT"
8.19564715287835e-155,-0.673934154943737,0.106,0.355,2.47574109194149e-150,"cd8_tcells","APOL1"
1.26632142646516e-154,-0.667398316209848,0.087,0.329,3.82530376506595e-150,"cd8_tcells","SMIM14"
1.7551350893439e-154,-0.705033055969354,0.043,0.256,5.30191207789006e-150,"cd8_tcells","UACA"
2.44051251063949e-154,0.607864734795916,0.348,0.248,7.37230019213979e-150,"cd8_tcells","PDCD4"
2.53630538701792e-154,0.808869125704025,0.237,0.067,7.66167131310374e-150,"cd8_tcells","TIGIT"
3.37061566369891e-154,-0.576290778339899,0.181,0.449,1.01819557969017e-149,"cd8_tcells","SELM"
4.18152814713651e-154,0.809493951502047,0.326,0.142,1.263156022687e-149,"cd8_tcells","ITM2A"
6.00243735100065e-154,0.73827183674714,0.183,0.079,1.81321627499028e-149,"cd8_tcells","CMC1"
7.20370831037711e-154,0.688599570591744,0.392,0.218,2.17609620639872e-149,"cd8_tcells","SEPT6"
1.0204372686829e-153,-0.478253557531959,0.355,0.63,3.0825369012373e-149,"cd8_tcells","LMNA"
2.27291070933725e-153,-0.562037560778248,0.207,0.474,6.86600867076595e-149,"cd8_tcells","DSTN"
4.29300618632148e-153,-0.686439819395022,0.072,0.305,1.29683130876399e-148,"cd8_tcells","MEDAG"
5.16365133023356e-153,0.365818238431702,0.927,0.855,1.55983579383695e-148,"cd8_tcells","RPS6"
7.52273391749229e-153,0.783063155513703,0.169,0.034,2.27246746179607e-148,"cd8_tcells","F2R"
5.63139156185284e-152,0.380691885745887,0.755,0.724,1.70113076300451e-147,"cd8_tcells","RPL28"
8.03380414002714e-152,0.775606758304399,0.226,0.075,2.4268515546194e-147,"cd8_tcells","CLEC2B"
1.04775102022618e-151,-0.5599221578541,0.09,0.324,3.16504628189924e-147,"cd8_tcells","GOLIM4"
1.05926708555662e-151,-0.664938001777377,0.043,0.256,3.19983401204944e-147,"cd8_tcells","NFIA"
8.8886422074257e-151,-0.460855192603119,0.197,0.453,2.68508103801916e-146,"cd8_tcells","GPX4"
1.43826373197016e-150,-0.674741747222774,0.049,0.267,4.34470708153547e-146,"cd8_tcells","RP11-572C15.6"
1.50474078599178e-150,0.734778938982167,0.316,0.143,4.54552096632395e-146,"cd8_tcells","SEMA4D"
1.64191455622783e-150,0.536396302170725,0.486,0.397,4.95989549145304e-146,"cd8_tcells","MBNL1"
5.44325976443231e-150,-0.564822531898797,0.436,0.7,1.64429990963971e-145,"cd8_tcells","CD63"
8.03346427767275e-150,-0.779957084203546,0.13,0.374,2.42674888899939e-145,"cd8_tcells","VCAM1"
9.97368131418961e-150,0.401453932931024,0.861,0.777,3.0128496513904e-145,"cd8_tcells","RPL13A"
1.70106200592109e-149,0.773664469723194,0.247,0.128,5.13856810748642e-145,"cd8_tcells","LYST"
2.93372938342553e-149,0.458526147613877,0.806,0.724,8.86220972145184e-145,"cd8_tcells","MT-ND5"
3.57175548883055e-149,-0.586311977518226,0.5,0.73,1.07895589806593e-144,"cd8_tcells","HSP90B1"
6.04600811963367e-149,-0.95297014926198,0.082,0.306,1.82637813277894e-144,"cd8_tcells","PTGDS"
8.06485246663954e-149,-0.888520301722626,0.092,0.322,2.43623063312247e-144,"cd8_tcells","IGFBP5"
1.38736743074621e-148,0.68365634515128,0.269,0.154,4.19095953479815e-144,"cd8_tcells","PIP4K2A"
2.65765668650059e-148,-0.658630855733335,0.105,0.346,8.02824931858099e-144,"cd8_tcells","SDC2"
6.82560789279996e-147,0.719294576810642,0.289,0.123,2.06187963225701e-142,"cd8_tcells","ARHGEF1"
7.37989856314207e-147,0.82001522131768,0.233,0.069,2.22931975795396e-142,"cd8_tcells","DUSP4"
1.41862291131991e-146,-0.576070143022275,0.155,0.398,4.28537609051519e-142,"cd8_tcells","NPC2"
1.68244152982857e-146,0.782978194517677,0.243,0.079,5.08231937330615e-142,"cd8_tcells","PTPN7"
1.7367918969472e-146,0.478460127025724,0.402,0.353,5.24650096229812e-142,"cd8_tcells","ATP5L"
1.87435883244771e-146,0.870758482354426,0.126,0.014,5.66206316105803e-142,"cd8_tcells","IFNG"
2.8318046684723e-146,0.581221753583511,0.304,0.223,8.55431554252113e-142,"cd8_tcells","FYN"
2.97698943398073e-146,0.775503420443292,0.214,0.066,8.99288968216899e-142,"cd8_tcells","SLAMF7"
6.85160044544238e-146,-0.707526430061008,0.103,0.34,2.06973146255924e-141,"cd8_tcells","FBN1"
8.9186208843553e-146,0.514466988348783,0.413,0.343,2.69413699674605e-141,"cd8_tcells","MACF1"
1.0205630999493e-145,0.452647412167265,0.593,0.519,3.08291701232686e-141,"cd8_tcells","RPL14"
2.14392988003784e-145,-0.563252808993163,0.059,0.271,6.47638338161831e-141,"cd8_tcells","FAM114A1"
7.84413882945119e-145,-0.638525533609747,0.066,0.285,2.36955745760062e-140,"cd8_tcells","PRRX1"
1.21931705346548e-144,-0.557918049743757,0.081,0.303,3.68331295510851e-140,"cd8_tcells","PTPRS"
1.31038617199926e-144,-0.583598077615242,0.069,0.289,3.95841454837535e-140,"cd8_tcells","NGFRAP1"
4.62281976551288e-144,-0.574935697722693,0.083,0.31,1.39646139476613e-139,"cd8_tcells","ITGAV"
1.43092800869012e-143,0.55326951814323,0.323,0.266,4.32254732865112e-139,"cd8_tcells","RARRES3"
1.73658479966007e-143,0.385767870786511,0.646,0.605,5.24587536281314e-139,"cd8_tcells","FAU"
2.21542672363562e-143,-0.589123008267429,0.043,0.245,6.69236104675849e-139,"cd8_tcells","FKBP10"
4.8030215951727e-143,-0.829676113460997,0.072,0.291,1.45089676346977e-138,"cd8_tcells","STEAP4"
6.48819727909766e-143,0.455621137654572,0.519,0.479,1.95995463406982e-138,"cd8_tcells","NKTR"
1.50960232833795e-142,0.743173533096008,0.17,0.036,4.56020671344327e-138,"cd8_tcells","PRF1"
7.93282797726022e-142,-0.381339405528203,0.193,0.429,2.39634867537077e-137,"cd8_tcells","OS9"
1.14523395658065e-141,0.765742483787913,0.238,0.078,3.45952273603881e-137,"cd8_tcells","RASAL3"
4.34150856856906e-141,-0.483425411718559,0.169,0.417,1.31148290839334e-136,"cd8_tcells","HDLBP"
4.46064092235646e-141,0.662719430189807,0.364,0.26,1.34747040982544e-136,"cd8_tcells","ID2"
5.85447038179054e-141,-0.588088635818854,0.134,0.379,1.76851841293129e-136,"cd8_tcells","LIMA1"
6.97132061188407e-141,-0.729882282459116,0.141,0.377,2.10589653043794e-136,"cd8_tcells","WISP2"
2.00036946502737e-140,-0.665642903262945,0.054,0.265,6.04271607995468e-136,"cd8_tcells","MMP14"
5.73391605518385e-140,-0.512568821714412,0.11,0.336,1.73210136194994e-135,"cd8_tcells","PAM"
6.59980466014712e-140,-0.621032570808736,0.071,0.285,1.99366899173724e-135,"cd8_tcells","TNS1"
1.04118471056141e-139,-0.617475620082715,0.083,0.309,3.14521077366392e-135,"cd8_tcells","RCN3"
1.46420338268391e-139,0.359613834118713,0.663,0.653,4.42306557841156e-135,"cd8_tcells","YWHAB"
2.19367026370539e-139,-0.642448522816124,0.06,0.271,6.62663913260124e-135,"cd8_tcells","TMEM196"
8.91148756368524e-139,0.403726641283978,0.496,0.48,2.69198216323804e-134,"cd8_tcells","UBB"
8.97249060203821e-139,0.666320603151816,0.263,0.128,2.7104099610637e-134,"cd8_tcells","CDC42SE2"
9.8825387081682e-139,-0.658036159476356,0.052,0.261,2.98531729296345e-134,"cd8_tcells","CD248"
1.01714573895844e-138,0.545942889432875,0.312,0.239,3.07259384824566e-134,"cd8_tcells","WNK1"
3.29671371280087e-138,-0.471506105343504,0.162,0.396,9.95871278362886e-134,"cd8_tcells","NUCB1"
3.83021849694412e-138,0.571669415652282,0.396,0.298,1.15703240355688e-133,"cd8_tcells","SRSF7"
3.87221448426698e-138,0.356068560102015,0.91,0.864,1.16971855140737e-133,"cd8_tcells","RPLP1"
3.98639890438944e-138,0.62625336261239,0.476,0.315,1.20421138103796e-133,"cd8_tcells","COTL1"
4.23484268345996e-138,-0.856166053257712,0.082,0.291,1.27926127781959e-133,"cd8_tcells","C3"
1.63028244896021e-137,0.458505525198185,0.454,0.392,4.92475722181899e-133,"cd8_tcells","TMEM66"
6.26864110604173e-137,-0.655173415229382,0.061,0.27,1.89363110531309e-132,"cd8_tcells","CTSL"
1.02892324003798e-136,-0.707890653297174,0.172,0.411,3.10817132350673e-132,"cd8_tcells","GADD45B"
2.94273857749132e-136,-0.495463120260741,0.08,0.288,8.88942469488577e-132,"cd8_tcells","FGFR1"
3.10757278435923e-136,0.682151768046556,0.338,0.179,9.38735586699235e-132,"cd8_tcells","GMFG"
4.67184035481582e-136,0.713104742388382,0.238,0.106,1.41126953438276e-131,"cd8_tcells","TUBA4A"
8.61109238902733e-136,-0.738687123368308,0.118,0.349,2.60123878887737e-131,"cd8_tcells","ERRFI1"
1.4411150763838e-135,0.521192509033219,0.375,0.3,4.35332042274017e-131,"cd8_tcells","HNRNPH1"
1.7788812359744e-135,-0.605256151450616,0.201,0.46,5.37364443763146e-131,"cd8_tcells","IFI6"
1.90349817280832e-135,-0.493591830501928,0.086,0.297,5.75008728041938e-131,"cd8_tcells","NFE2L1"
5.58878845793336e-135,0.413549635049212,0.324,0.317,1.68826121737251e-130,"cd8_tcells","PTP4A2"
6.78903624903601e-135,0.740118046199705,0.172,0.035,2.0508320701088e-130,"cd8_tcells","TRAT1"
4.36922772354355e-134,0.559951441020695,0.38,0.302,1.31985631072803e-129,"cd8_tcells","KMT2A"
5.4152955626301e-134,-0.57367717880416,0.07,0.279,1.6358524835593e-129,"cd8_tcells","CD59"
5.92855530371019e-134,-0.493773416798902,0.148,0.381,1.79089798614478e-129,"cd8_tcells","PIGT"
8.00393975412588e-134,-0.555900854664231,0.055,0.255,2.41783012092635e-129,"cd8_tcells","MAGI2-AS3"
8.19292894505928e-134,-0.537559592855106,0.053,0.25,2.47491997572351e-129,"cd8_tcells","PPIC"
1.79528228433134e-133,0.36244031727072,0.483,0.477,5.42318872450812e-129,"cd8_tcells","PSMA7"
3.9323531474827e-133,-0.623874844146376,0.067,0.274,1.18788523879157e-128,"cd8_tcells","DPYSL3"
1.2017844809033e-132,-0.624284457762118,0.131,0.365,3.63035055991268e-128,"cd8_tcells","CCDC88A"
3.33966916434736e-132,-0.556016972880249,0.038,0.227,1.00884726116605e-127,"cd8_tcells","CKAP4"
3.55004432926845e-132,0.400909740746635,0.447,0.426,1.07239739098541e-127,"cd8_tcells","MGEA5"
8.74093306523205e-132,-0.633412134632191,0.07,0.28,2.6404610603453e-127,"cd8_tcells","FAM46A"
1.11429478174592e-131,-0.444451029429289,0.074,0.271,3.36606167669806e-127,"cd8_tcells","PLIN3"
1.2471497536861e-131,-0.541823964081915,0.55,0.746,3.76738997593497e-127,"cd8_tcells","FTH1"
1.26871049609865e-131,-1.38327153743129,0.237,0.364,3.83252066661481e-127,"cd8_tcells","IGKC"
1.49425131639985e-131,-0.575759004702961,0.054,0.252,4.51383437658065e-127,"cd8_tcells","EPB41L3"
2.01175299398523e-131,0.460181610128718,0.572,0.506,6.07710344423058e-127,"cd8_tcells","EZR"
2.46355840134643e-131,0.739386225710577,0.239,0.083,7.44191721878728e-127,"cd8_tcells","GBP5"
5.37847256398699e-131,-0.608011396044639,0.075,0.288,1.62472899212919e-126,"cd8_tcells","BCAT1"
5.49335159017618e-131,0.711949945006483,0.257,0.102,1.65943164836042e-126,"cd8_tcells","SLC38A1"
6.81840337292001e-131,0.646590169979616,0.336,0.189,2.05970329089168e-126,"cd8_tcells","STK4"
1.08486083430411e-130,-0.792048719273833,0.178,0.416,3.27714760826586e-126,"cd8_tcells","RNA28S5"
1.4463592082227e-130,-0.612658232510895,0.072,0.282,4.36916189619913e-126,"cd8_tcells","MXRA8"
1.9662651503675e-130,-0.535076277601037,0.035,0.22,5.93969376623013e-126,"cd8_tcells","CLIC4"
2.09381373458966e-130,0.760620411539659,0.239,0.097,6.32499252944846e-126,"cd8_tcells","ISG20"
2.78541193122551e-130,-0.617085120892454,0.049,0.244,8.41417236184603e-126,"cd8_tcells","RAB31"
1.44713710333857e-129,-0.609898994341518,0.052,0.248,4.37151176176516e-125,"cd8_tcells","PDGFRA"
4.41909778348807e-129,-0.648553274219807,0.083,0.299,1.33492105843608e-124,"cd8_tcells","UAP1"
6.9787988829454e-129,0.408630542026792,0.807,0.745,2.10815556656015e-124,"cd8_tcells","MT-ATP6"
1.78870155394498e-128,-0.543053801936413,0.048,0.241,5.403309654157e-124,"cd8_tcells","ITGB5"
2.3851768537573e-128,-0.43894969662905,0.238,0.486,7.20514223983004e-124,"cd8_tcells","P4HB"
3.15758988404649e-128,-0.741184961942605,0.168,0.369,9.53844752172763e-124,"cd8_tcells","DPT"
3.74124443561731e-128,-0.515821615383326,0.064,0.263,1.13015511911128e-123,"cd8_tcells","FNDC3B"
4.80590755009932e-128,-0.5190734259501,0.078,0.283,1.451768552734e-123,"cd8_tcells","LAMB2"
5.06012658508557e-128,0.390040910818402,0.691,0.564,1.52856303882265e-123,"cd8_tcells","RPS18"
6.12991796832135e-128,-0.766083570148655,0.075,0.283,1.85172561987051e-123,"cd8_tcells","C11ORF96"
1.38088354395384e-127,-0.956642638243244,0.078,0.276,4.17137300957577e-123,"cd8_tcells","CYBB"
1.45419251498721e-127,0.692592993055161,0.239,0.104,4.39282474927336e-123,"cd8_tcells","ARHGAP9"
1.54647764043238e-127,0.726531917334538,0.209,0.08,4.67159965621812e-123,"cd8_tcells","ARAP2"
4.33862525560601e-127,0.511829335966646,0.315,0.248,1.31061191721346e-122,"cd8_tcells","SUB1"
8.63198636627559e-127,-0.568592207091194,0.043,0.23,2.60755044152453e-122,"cd8_tcells","C2"
1.31485840857448e-126,0.476482869086228,0.315,0.244,3.9719242806218e-122,"cd8_tcells","ACTR3"
1.95589558586603e-126,0.726024019503018,0.265,0.116,5.90836938578412e-122,"cd8_tcells","ALOX5AP"
4.23338084846416e-126,0.417761314941309,0.372,0.336,1.27881968670405e-121,"cd8_tcells","RPL36AL"
4.82421531084676e-126,0.69328821399462,0.266,0.122,1.45729896110059e-121,"cd8_tcells","STK10"
7.24076217767417e-126,0.742996334661729,0.199,0.063,2.18728943863181e-121,"cd8_tcells","CD27"
7.3376937876188e-126,0.695850563416074,0.134,0.021,2.21657053936389e-121,"cd8_tcells","THEMIS"
1.13859246908804e-125,0.70234464713808,0.228,0.079,3.43946013062116e-121,"cd8_tcells","CCDC88C"
1.14120852838494e-125,-0.637636687051913,0.09,0.301,3.44736272254524e-121,"cd8_tcells","HSPG2"
1.27423741868265e-125,0.64433475218906,0.359,0.198,3.84921639435654e-121,"cd8_tcells","CD53"
1.3271082553801e-125,-0.622179603849091,0.053,0.247,4.00892861785221e-121,"cd8_tcells","SEMA5A"
2.85487174570216e-125,0.358299614443146,0.421,0.418,8.62399656941708e-121,"cd8_tcells","ARGLU1"
3.83401564902077e-125,-0.563534954639191,0.062,0.26,1.15817944725619e-120,"cd8_tcells","PDPN"
5.08863715033454e-125,-0.470182733739059,0.808,0.868,1.53717551037306e-120,"cd8_tcells","CD74"
6.19900293421053e-125,0.703183416630689,0.241,0.091,1.87259480636632e-120,"cd8_tcells","BIN2"
2.55206798769144e-124,0.653554908779648,0.221,0.112,7.70928697721831e-120,"cd8_tcells","RAB27A"
2.71147525978799e-124,0.696961204362891,0.212,0.071,8.19082446476757e-120,"cd8_tcells","CD48"
3.0183785433227e-124,0.553775608133897,0.309,0.23,9.11791790366921e-120,"cd8_tcells","IFITM1"
4.31407248052323e-124,0.345246648831038,0.736,0.713,1.30319501491646e-119,"cd8_tcells","RPS21"
5.32570109313559e-124,0.662315427056884,0.248,0.105,1.6087877862144e-119,"cd8_tcells","ZAP70"
6.62411449917258e-124,-0.64742998523054,0.061,0.258,2.00101250791005e-119,"cd8_tcells","SLC39A14"
6.83301105761057e-124,0.350855520282905,0.379,0.387,2.064115980283e-119,"cd8_tcells","HNRNPD"
1.48463044774769e-123,0.700668190801261,0.214,0.072,4.48477165655623e-119,"cd8_tcells","ITGA4"
9.18115505185435e-123,-0.43050392523703,0.048,0.225,2.77344331806416e-118,"cd8_tcells","SCARB2"
1.84595982578369e-122,-0.350215514237839,0.279,0.51,5.57627544172737e-118,"cd8_tcells","RTN4"
3.51585127490463e-122,-0.560383831102045,0.05,0.236,1.06206835312319e-117,"cd8_tcells","LTBP1"
3.97068557287558e-122,-0.768972761492297,0.108,0.309,1.19946469785425e-117,"cd8_tcells","CTSH"
4.39674449965065e-122,0.39549491303365,0.387,0.351,1.32816857845447e-117,"cd8_tcells","ACTR2"
1.01026057629508e-121,0.320057285799991,0.404,0.429,3.05179514887219e-117,"cd8_tcells","UQCRB"
1.0856964919266e-121,-0.379212470459962,0.294,0.526,3.27967196281188e-117,"cd8_tcells","TSPO"
1.38186931014513e-121,-0.607056636204821,0.09,0.293,4.17435081208641e-117,"cd8_tcells","SERPINF1"
1.98698923408849e-121,-0.313048410984288,0.322,0.558,6.0022970783345e-117,"cd8_tcells","CANX"
2.30438606877893e-121,0.401091657173836,0.611,0.525,6.96108943656739e-117,"cd8_tcells","RPS25"
3.23306494779722e-121,0.448695600969583,0.313,0.271,9.76644259430584e-117,"cd8_tcells","HMGB1"
4.86419427048245e-121,-0.771980003121228,0.05,0.231,1.46937580522734e-116,"cd8_tcells","IER3"
7.38875174970001e-121,-0.879701117088333,0.528,0.626,2.23199412854938e-116,"cd8_tcells","IGHG1"
1.20542558638319e-120,-0.594423157921772,0.028,0.196,3.64134961134634e-116,"cd8_tcells","CLEC3B"
1.32656376169289e-120,0.31494013946874,0.344,0.356,4.00728381132187e-116,"cd8_tcells","UBL5"
2.64954521846865e-120,0.337713064196687,0.387,0.405,8.00374619595009e-116,"cd8_tcells","BPTF"
2.75152487169211e-120,0.642551964755924,0.272,0.126,8.31180633240752e-116,"cd8_tcells","LCP2"
4.65134812282201e-120,-0.39754142171405,0.114,0.311,1.40507924094207e-115,"cd8_tcells","YBX3"
5.01688685033257e-120,-0.547165100363042,0.04,0.22,1.51550117974846e-115,"cd8_tcells","SSC5D"
5.21304593925129e-120,0.687777788590768,0.195,0.061,1.57475691732903e-115,"cd8_tcells","RNF125"
5.35521361960203e-120,0.615123980978042,0.187,0.067,1.61770293020938e-115,"cd8_tcells","LAG3"
1.4076257351664e-119,-0.36254667913647,0.199,0.413,4.25215582079066e-115,"cd8_tcells","PRDX1"
3.08754461354274e-119,0.713801061634159,0.237,0.083,9.32685476858992e-115,"cd8_tcells","SPN"
4.53719889103885e-119,-0.806424620062955,0.052,0.237,1.37059704100502e-114,"cd8_tcells","MAFB"
4.58527506854319e-119,0.696025218371343,0.23,0.094,1.38511989270553e-114,"cd8_tcells","TAGAP"
6.69060583954837e-119,-0.472610961646297,0.161,0.384,2.02109821201077e-114,"cd8_tcells","VKORC1"
7.21129062460187e-119,0.435261611517447,0.332,0.295,2.17838667187973e-114,"cd8_tcells","HINT1"
9.02401123255816e-119,-0.472155963184741,0.639,0.743,2.72597331313117e-114,"cd8_tcells","HLA-DRB1"
1.04083720645121e-118,-0.473470222438005,0.09,0.29,3.14416103324782e-114,"cd8_tcells","PLD3"
1.28788966478013e-118,-0.528263458925206,0.047,0.224,3.89045709936781e-114,"cd8_tcells","COL12A1"
1.29945783041164e-118,-0.451854119853336,0.053,0.232,3.92540221410747e-114,"cd8_tcells","SCPEP1"
1.4405648465208e-118,-0.453849372329474,0.217,0.448,4.35165828837004e-114,"cd8_tcells","TUBA1B"
1.48212762792134e-118,-0.520627914346384,0.099,0.305,4.47721113842479e-114,"cd8_tcells","C1GALT1"
1.85107168510751e-118,0.316290239567803,0.437,0.447,5.59171734637278e-114,"cd8_tcells","HNRNPM"
3.13974641263993e-118,-0.542920470139918,0.048,0.229,9.48454596330271e-114,"cd8_tcells","CCND1"
3.46883203366368e-118,0.495016020044694,0.221,0.172,1.04786478072913e-113,"cd8_tcells","SLC9A3R1"
3.6520680004972e-118,0.612377587196618,0.241,0.153,1.1032167015902e-113,"cd8_tcells","SYNRG"
5.10678352957242e-118,0.465079421081226,0.355,0.319,1.54265716861324e-113,"cd8_tcells","PPP1R12A"
5.41293718698146e-118,-0.514693596063119,0.032,0.201,1.63514006544336e-113,"cd8_tcells","SORBS2"
6.27050076593315e-118,-0.588279356619292,0.032,0.201,1.89419287137308e-113,"cd8_tcells","BASP1"
1.04673117817923e-117,-0.298790507970251,0.212,0.417,3.16196554304381e-113,"cd8_tcells","TTC3"
1.23058142065261e-117,-1.0636054475733,0.047,0.216,3.7173403555074e-113,"cd8_tcells","CXCL2"
1.4683288890498e-117,0.37696577300193,0.43,0.422,4.43552790804165e-113,"cd8_tcells","OPTN"
1.88427492137443e-117,-0.360810533750929,0.154,0.363,5.69201768248788e-113,"cd8_tcells","PTTG1IP"
2.5992997814549e-117,-0.538995471012829,0.048,0.227,7.85196477981896e-113,"cd8_tcells","FAP"
4.35326628277082e-117,-0.378768635603191,0.286,0.511,1.31503467869941e-112,"cd8_tcells","ANXA5"
8.29090255817867e-117,-0.499776067508287,0.036,0.207,2.50451584477461e-112,"cd8_tcells","KANK2"
1.0116351918718e-116,0.332456139798252,0.559,0.563,3.05594758760633e-112,"cd8_tcells","IQGAP1"
1.26420827027005e-116,0.417302380587983,0.657,0.585,3.81892034283177e-112,"cd8_tcells","MT-ND1"
1.43501610875717e-116,-0.845752387970323,0.172,0.342,4.33489666133366e-112,"cd8_tcells","MARCO"
1.52115377957326e-116,-0.475024282077433,0.053,0.232,4.5951013373349e-112,"cd8_tcells","NAV1"
2.07600317351524e-116,0.364323760890646,0.327,0.334,6.27119038655483e-112,"cd8_tcells","CBX3"
3.99064256575869e-116,0.511687148639978,0.281,0.205,1.20549330626438e-111,"cd8_tcells","DIAPH1"
6.24373171164662e-116,-0.527190323756773,0.047,0.225,1.88610647545421e-111,"cd8_tcells","PLOD2"
8.54514053641798e-116,0.694070844318182,0.246,0.105,2.58131605324114e-111,"cd8_tcells","GPRIN3"
8.83854256303974e-116,-0.589544643147837,0.029,0.195,2.66994693744305e-111,"cd8_tcells","FOXC1"
9.81182046019851e-116,0.368375320236173,0.392,0.389,2.96395472461676e-111,"cd8_tcells","KMT2E"
9.99863108705976e-116,0.698933888746994,0.15,0.032,3.02038647877901e-111,"cd8_tcells","SCML4"
1.17790201931154e-115,0.64492876631788,0.108,0.013,3.55820641993631e-111,"cd8_tcells","XCL2"
1.37126884666386e-115,0.499463218304616,0.263,0.216,4.14232893200219e-111,"cd8_tcells","SYNE1"
1.79973046103092e-115,0.30808301263172,0.452,0.466,5.43662577668222e-111,"cd8_tcells","IFI16"
2.86427531410137e-115,-0.778090543287528,0.148,0.339,8.65240286883742e-111,"cd8_tcells","AEBP1"
3.16273667130723e-115,0.658028636449819,0.175,0.066,9.55399493668489e-111,"cd8_tcells","PARP8"
5.7628724561452e-115,-0.706618646020471,0.045,0.218,1.74084851155234e-110,"cd8_tcells","ALDH2"
6.67306918207254e-115,-0.491714316787709,0.17,0.382,2.01580073852047e-110,"cd8_tcells","CTNNB1"
7.9585476348509e-115,-0.519097291018709,0.095,0.283,2.40411806953576e-110,"cd8_tcells","GRINA"
9.90880700492203e-115,-0.387316963383415,0.093,0.279,2.99325242004685e-110,"cd8_tcells","CUX1"
1.19505897994012e-114,-0.280606884248954,0.143,0.327,3.61003416660311e-110,"cd8_tcells","LINC00657"
1.24271700460643e-114,0.655083282614012,0.243,0.099,3.75399952751511e-110,"cd8_tcells","TMC8"
1.53588321165365e-114,0.389619635866034,0.376,0.362,4.63959600576334e-110,"cd8_tcells","ROCK1"
1.94029937887188e-114,-0.6679493220689,0.055,0.238,5.86125636369616e-110,"cd8_tcells","PPAP2A"
2.65718351615165e-114,-0.508228581028136,0.045,0.218,8.02681996559092e-110,"cd8_tcells","SOX5"
2.87896436986014e-114,0.663540564335205,0.145,0.043,8.69677556847351e-110,"cd8_tcells","ANKRD32"
3.66918258836562e-114,-0.542974070937891,0.077,0.265,1.10838667629349e-109,"cd8_tcells","SOCS3"
4.88071519308891e-114,0.258164472193461,0.478,0.516,1.4743664455283e-109,"cd8_tcells","RBM39"
6.62575072112318e-114,0.587210290541924,0.249,0.147,2.00150677783689e-109,"cd8_tcells","NLRC5"
8.09010890136606e-114,-0.476132708104135,0.087,0.28,2.44386009692466e-109,"cd8_tcells","NOTCH2"
2.27039020314282e-113,-0.317560437095404,0.264,0.476,6.85839472565383e-109,"cd8_tcells","RBPJ"
3.08008559283802e-113,-0.472087525036601,0.033,0.192,9.30432255884508e-109,"cd8_tcells","WWTR1"
3.1538555420232e-113,-0.537012630730766,0.022,0.177,9.52716682134369e-109,"cd8_tcells","RUNX1T1"
3.27013524501049e-113,0.442075134625211,0.255,0.218,9.87842454812769e-109,"cd8_tcells","DRAP1"
3.36704584982344e-113,-0.444997562615972,0.055,0.23,1.01711721031467e-108,"cd8_tcells","CPQ"
3.43823260551648e-113,-0.366843130541621,0.165,0.363,1.03862130547442e-108,"cd8_tcells","CTSA"
3.46688999689499e-113,-0.505187450893927,0.054,0.232,1.04727813026204e-108,"cd8_tcells","ANPEP"
3.70053195680246e-113,-0.598783678062375,0.081,0.271,1.11785669351089e-108,"cd8_tcells","FHL1"
4.40122747488015e-113,-0.404739032501566,0.331,0.524,1.32952279561179e-108,"cd8_tcells","BTN3A2"
8.99522768941742e-113,-0.495614323510282,0.031,0.195,2.71727838041922e-108,"cd8_tcells","DDR2"
1.48531781057292e-112,0.342244839964329,0.311,0.319,4.48684804217866e-108,"cd8_tcells","PSME2"
1.56251862956657e-112,0.598685604064944,0.144,0.057,4.7200562761947e-108,"cd8_tcells","LINC00152"
1.60352242512274e-112,-0.401239229870987,0.108,0.303,4.84392054181076e-108,"cd8_tcells","KDELR2"
2.74546344172251e-112,0.589342320852198,0.238,0.134,8.29349596475534e-108,"cd8_tcells","LEPROTL1"
5.97365468143828e-112,-0.51481800531587,0.033,0.195,1.80452160616887e-107,"cd8_tcells","PPAP2B"
6.36255289248475e-112,-0.72759843144855,0.133,0.324,1.92199997776179e-107,"cd8_tcells","TYROBP"
1.15190650054683e-111,-0.44721572823918,0.225,0.43,3.47967915685186e-107,"cd8_tcells","ZFAND5"
1.65200413974523e-111,0.294403273218495,0.784,0.747,4.99037410534239e-107,"cd8_tcells","RPS3"
2.28056852136251e-111,-0.586949934132574,0.15,0.344,6.88914138933187e-107,"cd8_tcells","GLUL"
3.10834503872678e-111,0.393924326031527,0.324,0.319,9.38968869298584e-107,"cd8_tcells","NCOR1"
4.49221170192734e-111,-0.386649452102337,0.449,0.583,1.35700731091821e-106,"cd8_tcells","HLA-DPB1"
5.36574137874722e-111,-0.511930782535966,0.048,0.217,1.62088315569196e-106,"cd8_tcells","SULF2"
5.64376512842773e-111,-0.691471881057529,0.084,0.267,1.70486856999545e-106,"cd8_tcells","HBEGF"
5.65986378458146e-111,-0.464807945210733,0.088,0.277,1.70973165204637e-106,"cd8_tcells","PDLIM5"
5.89583701360559e-111,0.505334951563582,0.244,0.192,1.78101444506998e-106,"cd8_tcells","BTN3A1"
8.73924006742643e-111,0.663807101745124,0.183,0.063,2.63994963956818e-106,"cd8_tcells","ARHGAP25"
1.08440159629685e-110,-0.489990693864426,0.1,0.287,3.27576034209353e-106,"cd8_tcells","HEXB"
1.56219659117161e-110,0.342999289656234,0.687,0.623,4.71908346261121e-106,"cd8_tcells","RPL19"
3.54841793038089e-110,-0.441922679123666,0.056,0.228,1.07190608840946e-105,"cd8_tcells","PSD3"
3.77853616493936e-110,0.342152757490506,0.469,0.428,1.14142020470488e-105,"cd8_tcells","RPL23A"
3.77947422042836e-110,-0.743277178758558,0.101,0.281,1.141703572507e-105,"cd8_tcells","IGFBP7"
4.17463380899112e-110,-0.304731963932105,0.154,0.336,1.26107338102004e-105,"cd8_tcells","ATP6AP2"
4.53254691565259e-110,0.296505780512402,0.577,0.592,1.36919177228033e-105,"cd8_tcells","SON"
5.31482817066831e-110,0.314979761997448,0.864,0.808,1.60550329379548e-105,"cd8_tcells","RPS14"
7.35317716783097e-110,0.286520644283461,0.424,0.446,2.22124775885838e-105,"cd8_tcells","SF3B1"
8.15290768577692e-110,0.660429826268577,0.152,0.035,2.46283035371949e-105,"cd8_tcells","IKZF3"
1.64752416575677e-109,-0.326292446109834,0.208,0.418,4.97684099991806e-105,"cd8_tcells","RPN2"
2.25793978569507e-109,0.303057708891573,0.383,0.4,6.82078450462767e-105,"cd8_tcells","PPDPF"
3.44998000484235e-109,-0.597022864786295,0.114,0.303,1.04216995986278e-104,"cd8_tcells","ATF3"
4.88634931298145e-109,-0.359199357787331,0.143,0.333,1.47606840046544e-104,"cd8_tcells","SSR3"
6.66789584706419e-109,-0.359057382056279,0.096,0.275,2.01423797748115e-104,"cd8_tcells","HSBP1"
6.73484482413615e-109,0.598403661668162,0.209,0.137,2.03446192447505e-104,"cd8_tcells","TOB1"
7.50168499309653e-109,-0.515323469022611,0.041,0.207,2.2661090027146e-104,"cd8_tcells","PMEPA1"
8.21365909061301e-109,0.59692078270933,0.124,0.029,2.48118213809238e-104,"cd8_tcells","MATK"
9.64710003697598e-109,0.640279021345143,0.234,0.104,2.9141959791697e-104,"cd8_tcells","IKZF1"
1.08983997624589e-108,-0.487648720422738,0.066,0.245,3.29218860024357e-104,"cd8_tcells","CTSK"
1.82096236786788e-108,-0.52978309535796,0.041,0.207,5.5007631208553e-104,"cd8_tcells","FGF10"
2.24343214245008e-108,-0.394061288997927,0.073,0.243,6.7769598159132e-104,"cd8_tcells","MAN1A1"
2.38816303233579e-108,-0.682611549728913,0.157,0.347,7.21416288807995e-104,"cd8_tcells","MT1X"
2.91240748064676e-108,-0.448720621418166,0.099,0.288,8.79780051753773e-104,"cd8_tcells","CEBPB"
3.14749320636644e-108,-0.292349965754039,0.138,0.319,9.50794747779175e-104,"cd8_tcells","TMED9"
3.27607319186791e-108,-0.251607407186213,0.147,0.32,9.8963618979946e-104,"cd8_tcells","SEC31A"
5.14113075802344e-108,0.454463394742195,0.315,0.277,1.55303277938372e-103,"cd8_tcells","ARPC5"
5.6205214430091e-108,0.33706933159376,0.421,0.424,1.69784711750419e-103,"cd8_tcells","IFITM2"
5.69501369334989e-108,-0.530890669321477,0.032,0.192,1.72034973648713e-103,"cd8_tcells","ZFHX3"
6.25162940390207e-108,-0.616705496530523,0.046,0.214,1.88849221033074e-103,"cd8_tcells","MT1M"
1.30674210741833e-107,0.330489459920795,0.421,0.41,3.94740655808928e-103,"cd8_tcells","MT-ATP8"
1.51051145835727e-107,-0.403107608867135,0.231,0.443,4.56295301340564e-103,"cd8_tcells","NFKBIZ"
2.53674089373693e-107,-0.547462572339439,0.025,0.179,7.6629868918005e-103,"cd8_tcells","AKR1C1"
3.03637844890746e-107,-0.471546194058681,0.038,0.199,9.17229201845965e-103,"cd8_tcells","RBFOX2"
3.07532137358314e-107,0.498568331977151,0.282,0.216,9.28993080531994e-103,"cd8_tcells","NOP58"
3.35209960924273e-107,0.264269830528228,0.276,0.305,1.01260224996004e-102,"cd8_tcells","COX8A"
5.72907719716096e-107,-0.362908996163011,0.102,0.283,1.73063963971838e-102,"cd8_tcells","KDELR1"
6.79262262818213e-107,0.495226469617378,0.469,0.308,2.05191544352126e-102,"cd8_tcells","ITGB2"
9.21698200484192e-107,0.305696481948891,0.33,0.342,2.78426592402265e-102,"cd8_tcells","HNRNPK"
1.22218647915408e-106,0.331151734626646,0.286,0.288,3.69198091622863e-102,"cd8_tcells","ATP5G2"
1.37060001628746e-106,0.64744451738803,0.188,0.066,4.14030852920117e-102,"cd8_tcells","PRKCH"
2.57197986559941e-106,-0.596164977347372,0.045,0.212,7.76943677800269e-102,"cd8_tcells","ADAMTS5"
2.60049368421291e-106,-0.478992082199178,0.035,0.194,7.85557132127036e-102,"cd8_tcells","SASH1"
2.64966739848609e-106,-0.612782813203058,0.041,0.207,8.00411527734679e-102,"cd8_tcells","CYR61"
3.11062210416546e-106,-0.488529801239406,0.032,0.19,9.39656725226304e-102,"cd8_tcells","LAMC1"
3.14732338660439e-106,-0.43734172255856,0.048,0.212,9.50743448625455e-102,"cd8_tcells","MLTK"
4.45951027344629e-106,-0.462024639141188,0.06,0.233,1.34712886340266e-101,"cd8_tcells","TSPAN3"
4.78224073090597e-106,0.533772118768388,0.277,0.2,1.44461927999208e-101,"cd8_tcells","SMCHD1"
5.32652899331041e-106,0.290396577093505,0.29,0.318,1.60903787829921e-101,"cd8_tcells","HNRNPC"
5.8904577482177e-106,0.632835088250584,0.276,0.145,1.7793894765816e-101,"cd8_tcells","PRDM1"
7.00031619870081e-106,0.5791727413418,0.242,0.15,2.11465551730354e-101,"cd8_tcells","CKLF"
8.7046708382907e-106,0.278421179079532,0.925,0.898,2.62950696683085e-101,"cd8_tcells","RPLP2"
9.78888903116076e-106,-0.399710385554169,0.175,0.379,2.95702759853304e-101,"cd8_tcells","BST2"
1.06256923466689e-105,0.270485678890733,0.268,0.306,3.20980914408174e-101,"cd8_tcells","PARK7"
1.1052995527645e-105,0.572151953284005,0.317,0.196,3.33888888899102e-101,"cd8_tcells","EML4"
1.54053925096218e-105,-0.55558791812067,0.044,0.206,4.65366096930656e-101,"cd8_tcells","EPAS1"
2.06813539399206e-105,-0.255968682634322,0.192,0.374,6.24742339817121e-101,"cd8_tcells","RAC1"
2.42261740378365e-105,-0.322917729474698,0.138,0.321,7.31824265334964e-101,"cd8_tcells","FKBP2"
2.73120289400618e-105,0.26689818027058,0.516,0.543,8.25041770221388e-101,"cd8_tcells","CD99"
3.37430386151124e-105,-0.346113362152626,0.104,0.278,1.01930971048532e-100,"cd8_tcells","ATOX1"
6.00203147236633e-105,0.277651144030273,0.341,0.368,1.81309366717242e-100,"cd8_tcells","MATR3"
6.00266795303451e-105,-0.548175629691765,0.05,0.217,1.81328593525266e-100,"cd8_tcells","MXRA5"
6.14256163429203e-105,0.542348067867432,0.212,0.124,1.85554501848694e-100,"cd8_tcells","C9ORF142"
6.55542425486944e-105,0.413456479215782,0.263,0.223,1.98026255891096e-100,"cd8_tcells","SET"
7.48566169849955e-105,0.286961501238142,0.514,0.499,2.26126868588275e-100,"cd8_tcells","RPL26"
7.93462920438965e-105,-0.438018237171861,0.092,0.274,2.39689279006203e-100,"cd8_tcells","ANKH"
1.06990829689682e-104,-0.548590694758509,0.08,0.257,3.23197898326591e-100,"cd8_tcells","PEA15"
1.46086863746657e-104,-0.275337382946298,0.176,0.357,4.41299198005903e-100,"cd8_tcells","SQSTM1"
1.95799803479267e-104,0.28193890303113,0.597,0.577,5.91472046350169e-100,"cd8_tcells","RPL36"
3.2324916274066e-104,-0.850344446821054,0.599,0.698,9.76471070806987e-100,"cd8_tcells","IGHG4"
3.95658366233242e-104,-0.487798174876888,0.128,0.325,1.19520479271738e-99,"cd8_tcells","CD55"
4.0278662717172e-104,-0.43798774787852,0.086,0.259,1.21673784336033e-99,"cd8_tcells","ENG"
6.32879170524397e-104,0.302795239848528,0.341,0.364,1.9118013983201e-99,"cd8_tcells","N4BP2L2"
7.22736295358721e-104,-0.527058584577038,0.032,0.189,2.18324180101963e-99,"cd8_tcells","RSPO3"
1.09634055638068e-103,0.285718595978724,0.297,0.34,3.31182555271475e-99,"cd8_tcells","TAX1BP1"
1.412251612961e-103,-0.633850513689421,0.128,0.331,4.26612967243258e-99,"cd8_tcells","HSPA1A"
1.65723447840643e-103,-0.685644750797474,0.042,0.202,5.00617391237013e-99,"cd8_tcells","CP"
1.89488779755421e-103,-0.459427514062013,0.021,0.163,5.72407705885176e-99,"cd8_tcells","GJA1"
2.22199370593865e-103,-0.461878102322257,0.357,0.499,6.71219858689948e-99,"cd8_tcells","HLA-DPA1"
2.30625844388736e-103,0.653201378168867,0.234,0.104,6.96674550729492e-99,"cd8_tcells","GIMAP4"
3.56664950760973e-103,-0.540852528537537,0.044,0.208,1.07741348325875e-98,"cd8_tcells","NTN4"
3.70620640431771e-103,-0.4101716227125,0.056,0.218,1.11957083061629e-98,"cd8_tcells","EFEMP2"
3.87471573807698e-103,-0.942239085495888,0.04,0.188,1.17047413015829e-98,"cd8_tcells","IL8"
4.24615437203499e-103,0.321226990981751,0.288,0.295,1.28267831270433e-98,"cd8_tcells","ATPIF1"
5.56878958358563e-103,-0.347374700918464,0.15,0.327,1.68221995740955e-98,"cd8_tcells","HIF1A"
9.53885958266604e-103,0.254705614028614,0.345,0.377,2.88149870273176e-98,"cd8_tcells","OST4"
1.68162271589904e-102,0.393872824970339,0.33,0.297,5.07984590018781e-98,"cd8_tcells","AES"
2.54322344734055e-102,-0.527448876153729,0.059,0.227,7.68256938972635e-98,"cd8_tcells","ECM2"
2.61360648616052e-102,0.362107935112571,0.361,0.353,7.8951824733937e-98,"cd8_tcells","SRRM1"
2.66279427662065e-102,-0.352657619297382,0.11,0.287,8.04376895081567e-98,"cd8_tcells","EEA1"
2.86797777924214e-102,-0.375313375589444,0.107,0.286,8.66358727553467e-98,"cd8_tcells","SLC39A7"
3.17111795330467e-102,0.653220295659654,0.191,0.064,9.57931311334275e-98,"cd8_tcells","CYFIP2"
3.30049868073457e-102,0.58870391231917,0.272,0.143,9.970146414763e-98,"cd8_tcells","HMHA1"
3.35579220708294e-102,0.367045203296421,0.279,0.263,1.01371770991561e-97,"cd8_tcells","ARPC3"
3.47065969164062e-102,0.364170218197243,0.374,0.343,1.0484168796508e-97,"cd8_tcells","MYH9"
5.03646494559721e-102,-0.487519027872107,0.05,0.215,1.52141533076601e-97,"cd8_tcells","CXXC5"
7.9159138771438e-102,0.388593559462788,0.272,0.253,2.3912392640076e-97,"cd8_tcells","FNBP4"
8.68491373936276e-102,-0.487899045706678,0.068,0.242,2.6235387423867e-97,"cd8_tcells","ANGPTL2"
1.01150184088016e-101,0.317309319687855,0.425,0.414,3.05554476093079e-97,"cd8_tcells","RPL10A"
1.11467151843253e-101,0.278806594459036,0.288,0.307,3.36719972288097e-97,"cd8_tcells","COX7A2"
1.86784568307469e-101,0.327080572309568,0.399,0.411,5.64238823943203e-97,"cd8_tcells","PNN"
1.8858700588907e-101,-0.379145804717535,0.091,0.261,5.69683627389704e-97,"cd8_tcells","NPTN"
2.04481517656752e-101,0.325761730547005,0.339,0.343,6.17697768537515e-97,"cd8_tcells","CFLAR"
2.78513500626642e-101,0.720584774737979,0.154,0.049,8.4133358269296e-97,"cd8_tcells","TTN"
3.03098635525271e-101,-0.704543105229247,0.105,0.286,9.15600358194739e-97,"cd8_tcells","TGFBI"
3.08064755654417e-101,-0.450259622399779,0.043,0.198,9.30602013880863e-97,"cd8_tcells","SERPINH1"
3.70558253526566e-101,0.384707412498846,0.266,0.238,1.11938237225305e-96,"cd8_tcells","ANXA6"
4.38041184148058e-101,0.288258162742774,0.803,0.78,1.32323480907445e-96,"cd8_tcells","RPS16"
9.00040438730399e-101,0.569806607440909,0.193,0.068,2.71884215731679e-96,"cd8_tcells","ITK"
9.60073723637382e-101,0.297239716291073,0.32,0.338,2.9001907043638e-96,"cd8_tcells","ILF3"
2.14131596729039e-100,-0.315280169850087,0.066,0.22,6.4684872739908e-96,"cd8_tcells","GINM1"
2.41197454507483e-100,0.251071613533813,0.623,0.627,7.28609270576203e-96,"cd8_tcells","RPL12"
3.11273849773146e-100,-0.413589796941883,0.052,0.212,9.40296045394719e-96,"cd8_tcells","CTTN"
4.22113119327188e-100,-0.470105863446406,0.055,0.219,1.27511931086357e-95,"cd8_tcells","FAM20A"
6.41660196721054e-100,-0.479914960082548,0.11,0.296,1.93832712225496e-95,"cd8_tcells","ADIRF"
6.68433660117734e-100,-0.481488119154416,0.038,0.191,2.01920440048365e-95,"cd8_tcells","NRP1"
6.91064336743605e-100,0.577215191935511,0.217,0.119,2.08756714843508e-95,"cd8_tcells","PREX1"
7.31397782854756e-100,-0.434744010965031,0.117,0.301,2.20940642244765e-95,"cd8_tcells","PABPC4"
8.75806168001622e-100,0.522606041954703,0.217,0.13,2.6456352722993e-95,"cd8_tcells","CNN2"
9.01682974067956e-100,-0.491866328487389,0.073,0.245,2.72380392806448e-95,"cd8_tcells","CDKN1A"
9.33418124876697e-100,0.396705917199133,0.255,0.228,2.81966947162753e-95,"cd8_tcells","RAD21"
1.04174254993368e-99,-0.326491469166813,0.147,0.329,3.14689589483965e-95,"cd8_tcells","CLTC"
1.10368901648943e-99,0.553251260206984,0.218,0.136,3.33402378101127e-95,"cd8_tcells","OFD1"
1.18756928419809e-99,-0.463491311113704,0.034,0.182,3.58740929370559e-95,"cd8_tcells","ITPRIPL2"
1.23341179462443e-99,0.251086752052528,0.537,0.567,3.72589034920146e-95,"cd8_tcells","HNRNPU"
1.83100342676941e-99,0.526717024057921,0.197,0.13,5.53109515158505e-95,"cd8_tcells","PTPN22"
2.3995870868611e-99,-0.281400375544674,0.129,0.3,7.24867267199001e-95,"cd8_tcells","VAMP5"
3.96780871877589e-99,-0.47763737340429,0.019,0.155,1.19859565776782e-94,"cd8_tcells","ZNF503"
3.98077561785185e-99,-0.254234508284524,0.124,0.289,1.20251269864069e-94,"cd8_tcells","GOLGA2"
4.38735633649645e-99,0.650640125053394,0.235,0.1,1.32533260212885e-94,"cd8_tcells","TRAF3IP3"
4.67791013830254e-99,0.294215913917119,0.258,0.274,1.41310309457843e-94,"cd8_tcells","ACTN4"
5.30773088808298e-99,-0.40092563420931,0.083,0.247,1.60335934667211e-94,"cd8_tcells","MYL9"
5.82699785905814e-99,0.279212783842783,0.361,0.389,1.76021951326428e-94,"cd8_tcells","TLN1"
6.4472972733514e-99,-0.555622012433456,0.085,0.263,1.94759956033399e-94,"cd8_tcells","COL5A1"
1.17847492452737e-98,0.329430494480044,0.534,0.535,3.55993705201226e-94,"cd8_tcells","MCL1"
1.31121464103983e-98,-0.440700713899285,0.031,0.177,3.96091718765313e-94,"cd8_tcells","MYOF"
1.97755302195364e-98,0.331353613570123,0.266,0.263,5.97379216871756e-94,"cd8_tcells","CDC42"
2.14141066281263e-98,0.285728819949578,0.475,0.464,6.4687733302244e-94,"cd8_tcells","RPL24"
2.20804553079299e-98,-0.33196501290644,0.116,0.289,6.67006393941946e-94,"cd8_tcells","PRDX4"
3.8448233450262e-98,-0.362896558329018,0.079,0.241,1.16144423606552e-93,"cd8_tcells","PTPN12"
4.32773699879746e-98,0.30178821871275,0.352,0.344,1.30732279259674e-93,"cd8_tcells","RPL6"
6.89997011750694e-98,-0.420573731704669,0.034,0.181,2.0843429730965e-93,"cd8_tcells","CDON"
1.07049720259067e-97,-0.365144691756575,0.032,0.173,3.2337579495859e-93,"cd8_tcells","RCN1"
1.39840002603915e-97,-0.738385921119681,0.092,0.261,4.22428679865906e-93,"cd8_tcells","STAB1"
1.58072331936327e-97,-0.480483609673069,0.029,0.172,4.77504900313258e-93,"cd8_tcells","CREG1"
1.77484759719089e-97,0.442382160171473,0.32,0.255,5.36145962159424e-93,"cd8_tcells","SP110"
1.77803159949598e-97,0.359863649356061,0.808,0.738,5.37107785575746e-93,"cd8_tcells","MT-ND2"
1.99452178737869e-97,-0.34210632501611,0.087,0.252,6.02505141531353e-93,"cd8_tcells","LEPROT"
2.04555805596463e-97,0.565934453299194,0.141,0.072,6.17922177545797e-93,"cd8_tcells","DZIP3"
2.20414737561077e-97,-0.279355739732691,0.072,0.218,6.658288392245e-93,"cd8_tcells","TRPS1"
2.34363703261661e-97,0.335989289356819,0.221,0.203,7.07965874812826e-93,"cd8_tcells","VAMP2"
2.44784879409898e-97,0.419455123469385,0.27,0.217,7.39446163721421e-93,"cd8_tcells","SUN2"
2.95295117096149e-97,-0.259683094918815,0.101,0.257,8.92027489724048e-93,"cd8_tcells","CYB5R3"
3.34938224034584e-97,0.448494607753252,0.258,0.193,1.01178138716367e-92,"cd8_tcells","RPS7"
5.07963245426697e-97,-0.537768599523269,0.054,0.215,1.53445537178496e-92,"cd8_tcells","KCNQ1OT1"
7.41948774154486e-97,-0.290572172550412,0.153,0.328,2.24127885696587e-92,"cd8_tcells","VMP1"
7.57682062282637e-97,0.596498582190665,0.169,0.059,2.28880597374339e-92,"cd8_tcells","ARHGAP15"
1.58054484078795e-96,0.373758185362291,0.294,0.285,4.77450985505225e-92,"cd8_tcells","NIPBL"
1.86686816171003e-96,-0.390576752246644,0.072,0.232,5.63943534289364e-92,"cd8_tcells","FAM134B"
1.99702358199061e-96,0.370979161292897,0.282,0.278,6.03260883647723e-92,"cd8_tcells","KDM5A"
2.02715826201037e-96,-0.447072290876656,0.024,0.161,6.12363967788094e-92,"cd8_tcells","PALMD"
2.12411634070661e-96,0.489600242977315,0.271,0.197,6.41653064200653e-92,"cd8_tcells","PTGER4"
2.29902672964428e-96,-0.44514576028806,0.048,0.202,6.94489994490944e-92,"cd8_tcells","ZNF385B"
2.69572800749025e-96,-0.401000142549347,0.085,0.25,8.14325516502656e-92,"cd8_tcells","QKI"
3.69520186575183e-96,0.309756788175686,0.22,0.216,1.11624657960631e-91,"cd8_tcells","HNRNPA3"
4.34304130998718e-96,-0.552464254219863,0.041,0.191,1.31194591892093e-91,"cd8_tcells","HAS1"
4.98165136540292e-96,0.488585220932063,0.242,0.176,1.50485724446092e-91,"cd8_tcells","NIN"
5.64008064716883e-96,-0.495268701658032,0.083,0.253,1.70375556189676e-91,"cd8_tcells","WARS"
5.73731980441832e-96,-0.315188042729203,0.147,0.323,1.73312956651869e-91,"cd8_tcells","STAT2"
6.33099382644637e-96,0.475810259814259,0.292,0.233,1.91246661509292e-91,"cd8_tcells","ELF1"
7.72560237041344e-96,-0.287782056916773,0.364,0.573,2.33374996405449e-91,"cd8_tcells","RPLP0"
7.91531438877017e-96,0.309602398094629,0.286,0.294,2.39105817055969e-91,"cd8_tcells","CIB1"
8.31875723842778e-96,-0.387364897324473,0.042,0.186,2.51293018658426e-91,"cd8_tcells","EMP2"
8.69848217651611e-96,-0.532883168294681,0.052,0.213,2.62763749588199e-91,"cd8_tcells","CADM3"
2.50464596740629e-95,0.272547471657965,0.945,0.907,7.56603453834092e-91,"cd8_tcells","HLA-C"
4.11351948799152e-95,0.319530862019661,0.356,0.36,1.24261196693248e-90,"cd8_tcells","ARID4B"
4.57888351248488e-95,-0.392153438604722,0.044,0.193,1.38318913145143e-90,"cd8_tcells","GNG12"
6.64473684425635e-95,-0.391392701009329,0.051,0.198,2.00724210591296e-90,"cd8_tcells","NBPF1"
7.61638506258595e-95,-0.261605260780728,0.08,0.226,2.30075759970596e-90,"cd8_tcells","NENF"
1.05982291482197e-94,-0.340562149919558,0.085,0.242,3.20151306109422e-90,"cd8_tcells","PDIA4"
1.85215619461591e-94,0.390168070112843,0.252,0.229,5.59499343269574e-90,"cd8_tcells","TAF7"
2.37386715809288e-94,0.363292723950988,0.281,0.263,7.17097791116696e-90,"cd8_tcells","HSPA8"
2.85881597179701e-94,0.570475083191118,0.111,0.022,8.63591128760441e-90,"cd8_tcells","GPR171"
3.32880016533598e-94,-0.497842505888893,0.026,0.164,1.00556395394469e-89,"cd8_tcells","SEMA3A"
4.48842619908159e-94,0.365107223769877,0.315,0.303,1.35586378621857e-89,"cd8_tcells","ITSN2"
5.93592512367072e-94,0.516599548719729,0.23,0.154,1.79312426135845e-89,"cd8_tcells","SIGIRR"
7.98699125183283e-94,0.260358664410782,0.262,0.286,2.41271031735366e-89,"cd8_tcells","HNRNPR"
8.35847444376833e-94,-0.376985650753657,0.042,0.186,2.52492795997354e-89,"cd8_tcells","UGDH"
8.61863761113744e-94,0.35570042561934,0.276,0.263,2.6035180495724e-89,"cd8_tcells","PBXIP1"
9.04306528427892e-94,0.395214049921628,0.288,0.26,2.73172916107498e-89,"cd8_tcells","RP11-349A22.5"
1.04455128774499e-93,-0.255508040143253,0.203,0.368,3.15538053002007e-89,"cd8_tcells","EHBP1L1"
1.08848896501524e-93,-0.350819756021678,0.092,0.251,3.28810746551803e-89,"cd8_tcells","HM13"
1.27681145606746e-93,0.340302948329444,0.327,0.324,3.85699204648859e-89,"cd8_tcells","SRSF2"
1.35083853059767e-93,0.25012391248369,0.513,0.511,4.08061303322945e-89,"cd8_tcells","RPS27A"
1.40993090382749e-93,0.591334011829869,0.157,0.054,4.25911927428207e-89,"cd8_tcells","ITGB7"
1.71872170191438e-93,0.279706793146273,0.667,0.675,5.19191451714295e-89,"cd8_tcells","ACTG1"
2.13658275703594e-93,0.602378110640656,0.178,0.08,6.45418919245416e-89,"cd8_tcells","SPATA13"
2.96466784785286e-93,0.277300561048046,0.241,0.259,8.95566863479393e-89,"cd8_tcells","USMG5"
3.74415800011438e-93,-0.713066581097281,0.155,0.317,1.13103524867455e-88,"cd8_tcells","RNASE1"
5.43704143132393e-93,0.593596245292665,0.188,0.076,1.64242147557433e-88,"cd8_tcells","MYO1G"
6.28991944476691e-93,-0.409734591684366,0.032,0.172,1.90005886587519e-88,"cd8_tcells","PROCR"
7.23546347159927e-93,-0.251956734619397,0.092,0.237,2.18568880550071e-88,"cd8_tcells","C19ORF10"
7.69334478673774e-93,-0.726050808429374,0.055,0.203,2.32400559317774e-88,"cd8_tcells","CXCL1"
9.26375502393873e-93,0.527408067856167,0.286,0.208,2.79839511763141e-88,"cd8_tcells","HMGB2"
1.04770790640941e-92,-0.42715030070481,0.045,0.195,3.16491604368154e-88,"cd8_tcells","ADAM9"
1.0777933382388e-92,-0.470394394905217,0.04,0.183,3.25579811615178e-88,"cd8_tcells","COL4A2"
1.31389232598545e-92,0.613554793872873,0.168,0.069,3.96900593833686e-88,"cd8_tcells","FAM46C"
1.4333862441695e-92,-0.454941594861942,0.038,0.184,4.32997316638722e-88,"cd8_tcells","C2ORF40"
1.46144535408063e-92,0.59294791083716,0.224,0.112,4.41473412560675e-88,"cd8_tcells","RNF166"
1.52736835870194e-92,-0.427218945406039,0.06,0.216,4.61387433796683e-88,"cd8_tcells","TSPAN4"
1.55695968944399e-92,-0.386320873071111,0.045,0.187,4.70326382987242e-88,"cd8_tcells","CSGALNACT1"
2.37186350940621e-92,-0.381955782180432,0.079,0.237,7.16492528921429e-88,"cd8_tcells","CSF1"
3.0578461170841e-92,-0.352681618436604,0.119,0.286,9.23714155048766e-88,"cd8_tcells","NBPF10"
3.35134756522832e-92,-0.411048006911628,0.033,0.174,1.01237507250417e-87,"cd8_tcells","IL1R1"
4.43755977610822e-92,0.610383759373018,0.166,0.053,1.34049805716677e-87,"cd8_tcells","GATA3"
4.92338811377496e-92,-0.40783958142198,0.044,0.189,1.48725708140914e-87,"cd8_tcells","DLC1"
5.64728198727277e-92,-0.399995581990793,0.049,0.198,1.70593094271536e-87,"cd8_tcells","SELENBP1"
6.46890751618047e-92,-0.416567233697006,0.024,0.156,1.9541275824878e-87,"cd8_tcells","PAPLN"
7.01820861202458e-92,-0.379333799593603,0.059,0.211,2.12006045752038e-87,"cd8_tcells","COX7A1"
1.02003483544886e-91,0.328061669584427,0.206,0.211,3.08132123092391e-87,"cd8_tcells","NDUFA3"
1.08256585175859e-91,-0.442355851459996,0.055,0.205,3.27021492499236e-87,"cd8_tcells","GNG11"
1.46244984846794e-91,-0.43364721583706,0.05,0.194,4.41776850225194e-87,"cd8_tcells","CCDC50"
1.58126804991819e-91,0.37929218801391,0.252,0.243,4.77669452519286e-87,"cd8_tcells","USP16"
1.75326806232049e-91,0.448263615508257,0.276,0.235,5.29627216265773e-87,"cd8_tcells","ATM"
2.63532590261967e-91,-0.378904132841846,0.073,0.228,7.96079248663351e-87,"cd8_tcells","AHI1"
3.735088378401e-91,0.577718646337928,0.134,0.043,1.12829549734737e-86,"cd8_tcells","TSEN54"
3.95922497191173e-91,-0.269065928572735,0.169,0.321,1.1960026795151e-86,"cd8_tcells","AP2S1"
4.57571216804526e-91,-0.400496052684096,0.063,0.214,1.38223113172311e-86,"cd8_tcells","BCL6"
4.95644423378013e-91,-0.273270335949259,0.22,0.4,1.4972426741403e-86,"cd8_tcells","STAT1"
5.14566350192667e-91,-0.525466468590918,0.052,0.206,1.55440203066201e-86,"cd8_tcells","H1F0"
5.51237931006131e-91,0.295835250764184,0.603,0.552,1.66517954198332e-86,"cd8_tcells","RPL3"
5.66698743006956e-91,-0.470352879941633,0.037,0.178,1.71188356287541e-86,"cd8_tcells","CORO1C"
6.18146693614056e-91,0.579370016536788,0.183,0.097,1.86729753206934e-86,"cd8_tcells","LYAR"
6.21430606532896e-91,-0.405395651148106,0.036,0.178,1.87721757621457e-86,"cd8_tcells","FERMT2"
9.59770013050881e-91,-0.416453113173514,0.038,0.175,2.8992732554241e-86,"cd8_tcells","PRCP"
1.22097671594931e-90,0.60743204656141,0.175,0.064,3.68832646353969e-86,"cd8_tcells","RHOH"
1.44446875215892e-90,-0.438908730373627,0.032,0.17,4.36345120652165e-86,"cd8_tcells","RHOBTB3"
1.77493870649753e-90,0.332442392042729,0.248,0.243,5.36173484458775e-86,"cd8_tcells","GSTK1"
1.86326744654625e-90,0.489919552934177,0.2,0.144,5.6285583025269e-86,"cd8_tcells","LPIN1"
1.96257101917345e-90,-0.257571405265396,0.076,0.219,5.92853453471916e-86,"cd8_tcells","ERGIC1"
2.08635336794633e-90,-0.298268471066166,0.086,0.237,6.30245625389226e-86,"cd8_tcells","HEXA"
2.40033919697718e-90,0.296425295405961,0.301,0.312,7.25094464622867e-86,"cd8_tcells","JAK1"
2.98650973334345e-90,0.362859610622893,0.27,0.263,9.02164860248388e-86,"cd8_tcells","DHX36"
3.68123903639453e-90,0.269850764245492,0.286,0.31,1.11202868811406e-85,"cd8_tcells","BCLAF1"
4.09761918776652e-90,-0.442626373868379,0.044,0.189,1.23780880424051e-85,"cd8_tcells","TFPI"
5.30952109863952e-90,-0.354690730169046,0.048,0.19,1.60390013347703e-85,"cd8_tcells","ADI1"
5.33207120570669e-90,-0.691134303157381,0.108,0.26,1.61071206981988e-85,"cd8_tcells","CHI3L1"
5.95876827672725e-90,-0.419271736117873,0.031,0.163,1.80002472103377e-85,"cd8_tcells","NID2"
1.5389167946879e-89,-0.412124155170589,0.057,0.211,4.64875985339322e-85,"cd8_tcells","PCYOX1"
1.92349102556318e-89,-0.438911919861178,0.049,0.198,5.81048169002127e-85,"cd8_tcells","AXL"
2.45397457113722e-89,-0.43975308141826,0.04,0.183,7.41296638449131e-85,"cd8_tcells","LHFP"
2.71000126415425e-89,-0.45084727782318,0.033,0.173,8.18637181875714e-85,"cd8_tcells","FAM198B"
3.17471268585392e-89,-0.303405336318419,0.071,0.215,9.59017208142754e-85,"cd8_tcells","FAM127A"
4.98775457185801e-89,0.396037833063592,0.238,0.217,1.50670090106687e-84,"cd8_tcells","ZBTB38"
5.43622413711022e-89,-0.466483744258716,0.046,0.192,1.64217458733825e-84,"cd8_tcells","LTBP2"
7.32677435630938e-89,0.34301209399112,0.269,0.255,2.21327199755394e-84,"cd8_tcells","VPS13C"
7.51468224191346e-89,-0.324564816313458,0.125,0.286,2.27003521163722e-84,"cd8_tcells","TMEM219"
8.09559357912641e-89,0.523860440755902,0.29,0.186,2.44551690838251e-84,"cd8_tcells","RNF19A"
9.41248104368165e-89,0.3091537677755,0.274,0.275,2.84332227367535e-84,"cd8_tcells","PCM1"
1.18042620480096e-88,-0.339633346506273,0.067,0.215,3.56583147946275e-84,"cd8_tcells","TNFRSF1A"
1.37796429411306e-88,-0.597088432490639,0.043,0.183,4.16255453965674e-84,"cd8_tcells","FBLN1"
1.9187023274311e-88,0.30259148413582,0.21,0.205,5.79601599070386e-84,"cd8_tcells","PA2G4"
2.16411404342775e-88,-0.400064385724883,0.047,0.19,6.53735570238654e-84,"cd8_tcells","CTSF"
2.60840228518244e-88,-0.695625795403318,0.039,0.174,7.87946162307911e-84,"cd8_tcells","FCGR2B"
2.63458996003293e-88,0.477534961380888,0.201,0.143,7.95856935126749e-84,"cd8_tcells","ANKRD36C"
2.74614805364927e-88,0.569750685109035,0.186,0.094,8.29556404046371e-84,"cd8_tcells","PDE7A"
3.15708232711475e-88,-0.491174594486396,0.03,0.165,9.53691429374823e-84,"cd8_tcells","TNFSF13B"
4.96991761426621e-88,-0.287647372567479,0.062,0.199,1.50131271291754e-83,"cd8_tcells","SIL1"
5.93426717503123e-88,-0.328670531615738,0.082,0.233,1.79262342823344e-83,"cd8_tcells","CTNNA1"
5.96101106541231e-88,0.319572628871893,0.279,0.274,1.80070222263975e-83,"cd8_tcells","APBB1IP"
7.07952797830618e-88,0.496253945449237,0.202,0.123,2.13858381168673e-83,"cd8_tcells","CCND3"
8.88781598340182e-88,-0.449244036308015,0.045,0.19,2.68483145226602e-83,"cd8_tcells","S1PR3"
1.58781610632466e-87,-0.307541386405157,0.1,0.255,4.79647489398552e-83,"cd8_tcells","NDRG1"
1.89901854912572e-87,-0.376149691059136,0.084,0.241,5.73655523319897e-83,"cd8_tcells","ANXA4"
1.96448334172027e-87,-0.260344062354072,0.075,0.211,5.93431127866861e-83,"cd8_tcells","SEC61A1"
2.33490998700248e-87,0.263562378496544,0.3,0.321,7.0532960887371e-83,"cd8_tcells","RSRC2"
3.51067689333878e-87,0.529546378952787,0.239,0.109,1.06050527593978e-82,"cd8_tcells","SPOCK2"
4.01815986212186e-87,-0.40715140805385,0.038,0.175,1.21380573114977e-82,"cd8_tcells","EPS8"
4.29880490485847e-87,0.34065213494229,0.301,0.299,1.29858298565965e-82,"cd8_tcells","MT-ND4L"
4.92407212454279e-87,0.252601053296708,0.415,0.43,1.48746370738189e-82,"cd8_tcells","PNRC1"
6.55098290621702e-87,0.534076036061052,0.182,0.09,1.97892091631004e-82,"cd8_tcells","ICAM3"
7.78434505460878e-87,0.492327873614955,0.292,0.206,2.35149495409622e-82,"cd8_tcells","FAM129A"
7.90484378572498e-87,-0.453293759283793,0.079,0.233,2.3878952107918e-82,"cd8_tcells","MFSD1"
9.61657015336187e-87,0.273558714878747,0.19,0.204,2.90497351192755e-82,"cd8_tcells","COX6A1"
1.28097028129734e-86,0.349963811791369,0.251,0.236,3.869555025743e-82,"cd8_tcells","SMARCA5"
1.40160373412225e-86,-0.361618709039563,0.048,0.179,4.2339645600365e-82,"cd8_tcells","GNS"
1.43471410934465e-86,-0.657177737450661,0.032,0.165,4.33398438150831e-82,"cd8_tcells","ADAMTS1"
1.52490002753478e-86,-0.440326715650409,0.026,0.152,4.60641800317705e-82,"cd8_tcells","CYFIP1"
1.68048785464565e-86,-0.387538557801635,0.015,0.135,5.07641771131358e-82,"cd8_tcells","PROS1"
2.33270397849474e-86,-0.706710156386475,0.093,0.244,7.04663217823692e-82,"cd8_tcells","CD163"
3.19291778285192e-86,-0.760668492694684,0.055,0.202,9.64516603843908e-82,"cd8_tcells","FCGR3A"
4.48801454538096e-86,-0.499415076709329,0.033,0.17,1.35573943386868e-81,"cd8_tcells","COL16A1"
4.61118003124275e-86,-0.406489665702196,0.055,0.202,1.39294526383781e-81,"cd8_tcells","PHLDB1"
5.4919475207865e-86,-0.556469817856456,0.07,0.221,1.65900750707918e-81,"cd8_tcells","DEFB1"
6.2466502890088e-86,-0.548840863663526,0.047,0.193,1.88698811930378e-81,"cd8_tcells","FGL2"
7.21144393772507e-86,-0.7424867769761,0.102,0.248,2.17843298470799e-81,"cd8_tcells","A2M"
8.14165172972556e-86,0.322573967869901,0.201,0.183,2.4594301545155e-81,"cd8_tcells","RPL41"
8.26453994531664e-86,-0.366058596725974,0.073,0.221,2.49655222668125e-81,"cd8_tcells","CHID1"
9.54016247738567e-86,0.377733358839499,0.182,0.151,2.88189228116866e-81,"cd8_tcells","TMA7"
1.01757585009205e-85,0.605183096070119,0.109,0.022,3.07389312795805e-81,"cd8_tcells","KLRD1"
1.63128588909226e-85,0.497343791587949,0.195,0.109,4.9277884137699e-81,"cd8_tcells","CNOT6L"
1.68868792063115e-85,0.373172588152057,0.226,0.207,5.10118847064258e-81,"cd8_tcells","TBCB"
1.74503849509445e-85,-0.437657481607927,0.1,0.26,5.27141228598132e-81,"cd8_tcells","IGFBP6"
1.90520118254061e-85,-0.428880961947481,0.045,0.184,5.75523173221868e-81,"cd8_tcells","PCOLCE2"
2.75369633148394e-85,-0.744917138068764,0.04,0.176,8.31836587814668e-81,"cd8_tcells","C5AR1"
3.00646757130593e-85,-0.375384405704153,0.022,0.144,9.08193723940096e-81,"cd8_tcells","PTPRG"
4.10220310509271e-85,-0.40341022018054,0.032,0.162,1.23919351398641e-80,"cd8_tcells","CDC42BPB"
6.16513131599312e-85,-0.719906437662664,0.037,0.169,1.8623628679352e-80,"cd8_tcells","CXCL3"
7.00072301289554e-85,0.551088014355087,0.145,0.045,2.11477840773549e-80,"cd8_tcells","IL2RB"
7.45775312800304e-85,-0.373636328199357,0.02,0.14,2.25283806490716e-80,"cd8_tcells","OSMR"
1.6951204504765e-84,-0.313167395164316,0.045,0.176,5.12061985679943e-80,"cd8_tcells","MFGE8"
1.69749836929736e-84,-0.431950865529765,0.031,0.162,5.12780307397348e-80,"cd8_tcells","CDH11"
1.81033154736529e-84,0.382108133239903,0.215,0.184,5.46864953828108e-80,"cd8_tcells","GTF3A"
1.92579422014986e-84,-0.411333479858838,0.045,0.183,5.81743918022868e-80,"cd8_tcells","ZCCHC24"
2.24568462043646e-84,-0.43760304868508,0.029,0.16,6.78376410141445e-80,"cd8_tcells","RIN2"
2.52597176281917e-84,-0.464072845192769,0.038,0.175,7.63045550112416e-80,"cd8_tcells","PPFIBP1"
3.01280010920971e-84,-0.510842599824515,0.046,0.188,9.1010665699007e-80,"cd8_tcells","CMKLR1"
3.1442761278641e-84,0.550340965370758,0.119,0.031,9.49822932705186e-80,"cd8_tcells","STAT4"
3.26306897330787e-84,0.513696605798259,0.309,0.192,9.85707875456841e-80,"cd8_tcells","MYO1F"
4.44061724371208e-84,0.346942314555537,0.207,0.195,1.34142165698054e-79,"cd8_tcells","RAP1A"
5.04366351641396e-84,0.266082324230802,0.237,0.257,1.52358987503833e-79,"cd8_tcells","IK"
5.370034657159e-84,0.539937844037787,0.226,0.121,1.62218006923459e-79,"cd8_tcells","TMC6"
7.31262857600151e-84,0.260485035603528,0.176,0.195,2.20899884023854e-79,"cd8_tcells","COX7B"
7.93212779598751e-84,-0.287144924044404,0.331,0.527,2.39613716461191e-79,"cd8_tcells","ANXA2"
8.91292614650988e-84,0.305549036924986,0.21,0.227,2.6924167303377e-79,"cd8_tcells","SLK"
1.3026765603107e-83,-0.373163597176127,0.035,0.165,3.93512535338657e-79,"cd8_tcells","CDC42BPA"
1.79688012298063e-83,0.337879020365657,0.218,0.206,5.42801547549988e-79,"cd8_tcells","RBM8A"
1.80043315654054e-83,-0.475410697345597,0.031,0.162,5.43874847927766e-79,"cd8_tcells","RNF130"
1.88615110727603e-83,-0.328747913768233,0.038,0.165,5.69768526485942e-79,"cd8_tcells","RHOQ"
1.95585535540828e-83,-0.443626640459261,0.05,0.191,5.90824785761733e-79,"cd8_tcells","ATP6V0A1"
1.99485813575053e-83,-0.553483815507183,0.04,0.174,6.0260674564752e-79,"cd8_tcells","CXCL16"
2.10598028115067e-83,-0.339245517158896,0.05,0.184,6.36174523329994e-79,"cd8_tcells","BMP1"
2.1311739542497e-83,0.261064086490347,0.354,0.371,6.4378502809975e-79,"cd8_tcells","YTHDC1"
2.56480117265519e-83,-0.517210916194032,0.04,0.174,7.7477513823568e-79,"cd8_tcells","PLAU"
3.04357759358474e-83,-0.398065252632628,0.031,0.158,9.19403919470077e-79,"cd8_tcells","PALLD"
4.05457258884227e-83,0.408926353802627,0.25,0.211,1.22480528763747e-78,"cd8_tcells","MLLT6"
4.173775799865e-83,-0.476376438993291,0.028,0.155,1.26081419362322e-78,"cd8_tcells","SLC43A2"
4.9819532988728e-83,0.253751350249701,0.225,0.246,1.50494845252349e-78,"cd8_tcells","HSPA9"
6.11619320603182e-83,-0.394349254537031,0.027,0.15,1.84757964367809e-78,"cd8_tcells","EMILIN1"
7.13386175236637e-83,0.296418021742165,0.369,0.381,2.15499695815483e-78,"cd8_tcells","CHD2"
9.76926805701998e-83,0.497126432744944,0.162,0.1,2.95110049466459e-78,"cd8_tcells","ZNF276"
9.78496896579512e-83,0.263515703468819,0.213,0.23,2.95584342518739e-78,"cd8_tcells","SELK"
1.06553599159802e-82,-0.674953471167615,0.064,0.203,3.21877112341931e-78,"cd8_tcells","MS4A6A"
1.86312496077299e-82,-0.504711780778901,0.051,0.194,5.62812788150303e-78,"cd8_tcells","COL4A1"
2.18582732019914e-82,0.382574018610988,0.252,0.222,6.60294716885756e-78,"cd8_tcells","PARP1"
2.38575178590143e-82,0.390788404838225,0.181,0.155,7.20687899485104e-78,"cd8_tcells","SNRNP200"
2.76347221035824e-82,0.288779679245794,0.228,0.242,8.34789685305017e-78,"cd8_tcells","TAF1D"
2.95164440903323e-82,0.54307530655928,0.192,0.082,8.91632743080759e-78,"cd8_tcells","CD6"
3.13192014624097e-82,0.363772199907614,0.199,0.17,9.46090437776471e-78,"cd8_tcells","RPL10"
3.18574977864053e-82,-0.292288813775677,0.145,0.307,9.62351293131731e-78,"cd8_tcells","TUBB"
3.50647161444547e-82,0.556240310748952,0.107,0.027,1.05923494529169e-77,"cd8_tcells","MYBL1"
4.9700103240571e-82,0.309373729500926,0.288,0.281,1.50134071869117e-77,"cd8_tcells","MYCBP2"
5.47222987983178e-82,-0.265825693300781,0.067,0.196,1.65305120209958e-77,"cd8_tcells","LAMP2"
5.85515503117637e-82,-0.374880002799769,0.017,0.131,1.76872523181776e-77,"cd8_tcells","TENC1"
6.03986905367182e-82,-0.381176517894872,0.034,0.162,1.82452364373318e-77,"cd8_tcells","VASN"
6.9573376061685e-82,0.412600414528841,0.218,0.18,2.10167254407138e-77,"cd8_tcells","ZC3HAV1"
7.21233070195974e-82,0.409568773565468,0.203,0.171,2.178700858448e-77,"cd8_tcells","LNPEP"
7.47747196461261e-82,-0.394269844613461,0.021,0.141,2.25879473107018e-77,"cd8_tcells","GPC6"
1.66252239708503e-81,-0.384376828353717,0.041,0.17,5.02214765711446e-77,"cd8_tcells","PLXNB2"
1.97172376359593e-81,-0.379988054502311,0.023,0.143,5.95618314507057e-77,"cd8_tcells","LPAR1"
2.36541391044738e-81,0.283202040182019,0.173,0.181,7.14544234067945e-77,"cd8_tcells","MIF"
2.50275811021316e-81,-0.432556452372141,0.053,0.196,7.56033169933191e-77,"cd8_tcells","SCARA3"
3.05093977891065e-81,0.26894747304612,0.248,0.265,9.21627888413329e-77,"cd8_tcells","SRSF4"
3.07556989829293e-81,-0.419927816912716,0.041,0.176,9.29068154876327e-77,"cd8_tcells","PDGFRB"
3.32530281397693e-81,-0.397757132984355,0.024,0.145,1.00450747404615e-76,"cd8_tcells","RND3"
3.72364218142101e-81,-0.440970439165072,0.028,0.154,1.12483783016366e-76,"cd8_tcells","LTBR"
3.76673119157797e-81,-0.312616877763453,0.038,0.16,1.13785415835187e-76,"cd8_tcells","SLC44A1"
4.18590999028818e-81,-0.359860717449091,0.033,0.158,1.26447968986625e-76,"cd8_tcells","EHD2"
4.77911873469836e-81,0.552089874973094,0.178,0.089,1.44367618737768e-76,"cd8_tcells","PAG1"
4.8316085360939e-81,0.522568045216798,0.158,0.068,1.45953230658325e-76,"cd8_tcells","ANKRD44"
5.21290265787024e-81,0.479629258157388,0.386,0.309,1.57471363488944e-76,"cd8_tcells","NR4A2"
5.67667126569947e-81,0.435849638713086,0.183,0.139,1.71480885594249e-76,"cd8_tcells","BUB3"
9.39803133628212e-81,0.272738903391606,0.212,0.224,2.8389573060641e-76,"cd8_tcells","PAFAH1B1"
9.59177851260789e-81,-0.365126991311728,0.029,0.154,2.89748445308859e-76,"cd8_tcells","PLS3"
1.01574333825418e-80,0.307259081365766,0.203,0.213,3.06835747619823e-76,"cd8_tcells","HMGN2"
1.03409232730224e-80,0.593911925247561,0.195,0.092,3.12378610231459e-76,"cd8_tcells","ITGB2-AS1"
1.14599528716239e-80,-0.355449989671026,0.021,0.138,3.46182256346014e-76,"cd8_tcells","BACE1"
1.24705125604602e-80,0.524857093143678,0.121,0.034,3.76709243426381e-76,"cd8_tcells","TOX"
1.46797980263654e-80,0.258036902097057,0.245,0.26,4.43447338780447e-76,"cd8_tcells","EWSR1"
1.47427678359246e-80,-0.372414644423973,0.031,0.151,4.4534953078761e-76,"cd8_tcells","PXDN"
1.61713152446971e-80,-0.423765484200043,0.101,0.249,4.88503090911809e-76,"cd8_tcells","TPPP3"
2.11240097160062e-80,0.413196180663807,0.153,0.109,6.38114085501114e-76,"cd8_tcells","YARS"
2.29785546999763e-80,-0.367901995796121,0.034,0.16,6.94136180376883e-76,"cd8_tcells","MAP1A"
2.33939603627656e-80,-0.253292782933805,0.082,0.215,7.06684754638424e-76,"cd8_tcells","TMBIM1"
2.53106282277858e-80,-0.348218048510698,0.047,0.179,7.64583457504953e-76,"cd8_tcells","GFPT2"
3.85162895232262e-80,-0.415383708329103,0.034,0.165,1.16350007391762e-75,"cd8_tcells","EPB41L1"
5.87143174823282e-80,-0.349661813832064,0.074,0.214,1.77364210250617e-75,"cd8_tcells","ODF3B"
6.13862082235661e-80,-0.256317041119607,0.083,0.217,1.85435457801748e-75,"cd8_tcells","MAGED1"
7.67913799428712e-80,-0.352813029151397,0.045,0.174,2.31971400531425e-75,"cd8_tcells","ADAMTS2"
7.8077687203228e-80,-0.358294001654671,0.028,0.149,2.35857077503511e-75,"cd8_tcells","TCEA3"
7.97052210864828e-80,-0.362352558910079,0.032,0.155,2.40773531858047e-75,"cd8_tcells","SVIL"
8.07846148020305e-80,0.319163627180958,0.217,0.226,2.44034164393974e-75,"cd8_tcells","SMC4"
9.68368710212992e-80,0.534023994740062,0.126,0.039,2.92524819981141e-75,"cd8_tcells","PDCD1"
1.07510195817329e-79,-0.338215088627117,0.039,0.162,3.24766799524987e-75,"cd8_tcells","ELL2"
1.26775399743376e-79,0.543822018579347,0.123,0.037,3.82963127544791e-75,"cd8_tcells","MCOLN2"
1.32139180423735e-79,-0.326434677005637,0.031,0.15,3.99166036224019e-75,"cd8_tcells","TCF7L2"
1.9525287419169e-79,-0.379032925365275,0.051,0.181,5.89819882358256e-75,"cd8_tcells","NFIL3"
2.532889338338e-79,-0.326461456706049,0.038,0.158,7.65135211325144e-75,"cd8_tcells","SNX9"
2.90671862594075e-79,0.25751533892569,0.215,0.238,8.78061562524181e-75,"cd8_tcells","WAC"
2.93835698454458e-79,0.335185599628602,0.189,0.182,8.87618877891228e-75,"cd8_tcells","SETD2"
5.34398392199209e-79,-0.251064771301636,0.228,0.373,1.61431066315537e-74,"cd8_tcells","TUBA1A"
5.85219566047685e-79,0.32722700573863,0.241,0.224,1.76783126511685e-74,"cd8_tcells","PPP1CA"
6.4693118261473e-79,-0.483419448358264,0.053,0.192,1.95424971644258e-74,"cd8_tcells","ID3"
6.965999470493e-79,0.389380585499152,0.321,0.286,2.10428912004653e-74,"cd8_tcells","HIST1H4C"
8.79706280300985e-79,-0.371343062881961,0.119,0.276,2.65741673153322e-74,"cd8_tcells","TPP1"
8.95439260221896e-79,-0.324421765570359,0.118,0.269,2.7049429172783e-74,"cd8_tcells","IL6ST"
1.23527216705675e-78,-0.40660494872301,0.038,0.168,3.73151016224504e-74,"cd8_tcells","ACKR3"
1.32889092390479e-78,0.442658101775338,0.157,0.109,4.0143137029316e-74,"cd8_tcells","CCSER2"
1.92882857202736e-78,-0.346514805060925,0.028,0.15,5.82660535038025e-74,"cd8_tcells","GPX8"
3.21920221259039e-78,-0.365797219844652,0.03,0.152,9.72456604379305e-74,"cd8_tcells","SMARCA1"
3.58378021852519e-78,0.262235582547142,0.21,0.22,1.08258832841209e-73,"cd8_tcells","RAN"
4.93164319205344e-78,-0.331479049876473,0.155,0.316,1.4897507754555e-73,"cd8_tcells","TGFBR2"
5.52189874179866e-78,0.543863628644935,0.167,0.072,1.66805517192254e-73,"cd8_tcells","CLEC2D"
6.30798819993915e-78,-0.300233441894209,0.093,0.231,1.90551707543762e-73,"cd8_tcells","ELK3"
6.62096681168724e-78,0.252375174140461,0.198,0.213,2.00006165447448e-73,"cd8_tcells","UQCRH"
1.1526574161063e-77,-0.395005166446635,0.031,0.154,3.48194752257392e-73,"cd8_tcells","SOD3"
1.26263629419883e-77,-0.365689235019055,0.03,0.149,3.81417171751581e-73,"cd8_tcells","FLNB"
1.67989072491291e-77,0.37024075812448,0.249,0.211,5.07461390181692e-73,"cd8_tcells","FAM107B"
2.06747806945125e-77,-0.286336297920856,0.066,0.198,6.24543775219834e-73,"cd8_tcells","PRKCDBP"
2.3213935232988e-77,0.518663749555363,0.183,0.093,7.012465555181e-73,"cd8_tcells","ATP2A3"
2.39689329461128e-77,-0.47016876759452,0.055,0.193,7.24053526436177e-73,"cd8_tcells","KIAA1199"
2.60745595234578e-77,-0.637592196390474,0.044,0.171,7.87660294084614e-73,"cd8_tcells","PLAUR"
3.10628194082334e-77,0.521836551634444,0.191,0.093,9.38345648683916e-73,"cd8_tcells","PSTPIP1"
3.83387943768342e-77,-0.383661411598406,0.063,0.201,1.15813830053541e-72,"cd8_tcells","ZMIZ1"
4.5065830665552e-77,0.395141677454055,0.219,0.182,1.361348612745e-72,"cd8_tcells","SMG1"
5.05334198572199e-77,-0.25575589086222,0.121,0.258,1.5265135470469e-72,"cd8_tcells","ANKRD10"
5.61368286070202e-77,0.428935532009092,0.191,0.149,1.69578131856086e-72,"cd8_tcells","FGFR1OP2"
6.75731894591759e-77,-0.267682506626321,0.108,0.248,2.04125090718279e-72,"cd8_tcells","CAMK1D"
7.02974730826922e-77,-0.27588801831,0.097,0.229,2.12354606688196e-72,"cd8_tcells","LTBP4"
1.10646547138596e-76,-0.314415309533784,0.073,0.208,3.34241089596271e-72,"cd8_tcells","YWHAG"
1.15706636513066e-76,-0.388986391573791,0.047,0.177,3.49526607578669e-72,"cd8_tcells","BRI3"
1.1858487861126e-76,0.537232469837482,0.21,0.119,3.58221201308893e-72,"cd8_tcells","CCDC88B"
1.40818920042627e-76,0.347046040214382,0.173,0.153,4.25385793664768e-72,"cd8_tcells","PLP2"
1.43544492680187e-76,-0.350379450134098,0.027,0.142,4.33619203488308e-72,"cd8_tcells","MYO1B"
1.4551333881215e-76,-0.385445305405601,0.032,0.156,4.39566693883742e-72,"cd8_tcells","SPEG"
1.73335534297666e-76,0.36941776366547,0.227,0.199,5.23611982006391e-72,"cd8_tcells","TAP1"
1.79259585628084e-76,-0.363293666207516,0.026,0.143,5.41507356265316e-72,"cd8_tcells","SLC29A1"
1.9597101564309e-76,-0.335378326086318,0.042,0.162,5.91989244054648e-72,"cd8_tcells","SLCO3A1"
2.5113786273895e-76,-0.32214212551628,0.03,0.146,7.58637255761821e-72,"cd8_tcells","SH3D19"
2.63403627692925e-76,0.515837827730945,0.116,0.029,7.95689678534788e-72,"cd8_tcells","CCDC64"
2.70305174975313e-76,0.545545282496173,0.154,0.061,8.16537872565425e-72,"cd8_tcells","OXNAD1"
3.35994901922176e-76,0.394206674679754,0.245,0.201,1.01497339972651e-71,"cd8_tcells","CYLD"
4.24623625400437e-76,-0.547010933333571,0.03,0.152,1.28270304760964e-71,"cd8_tcells","GAS1"
6.48425265598925e-76,-0.390793991421466,0.033,0.156,1.95876304232123e-71,"cd8_tcells","TMEM100"
8.96860195644397e-76,-0.300126030758107,0.045,0.166,2.7092352790026e-71,"cd8_tcells","CTSO"
9.8768307713191e-76,-0.370387205321076,0.032,0.154,2.98359303940007e-71,"cd8_tcells","TPD52L1"
1.11075771772459e-75,-0.390005272140572,0.031,0.149,3.35537691370243e-71,"cd8_tcells","IFNGR2"
1.74898554854264e-75,0.4443209735297,0.226,0.162,5.28333554503762e-71,"cd8_tcells","PTBP3"
1.7805822698605e-75,-0.318779282473229,0.129,0.278,5.3787829207946e-71,"cd8_tcells","YWHAH"
1.9018053825699e-75,0.327659299662802,0.225,0.213,5.74497369966714e-71,"cd8_tcells","TSPYL2"
2.0993682622775e-75,0.466624791870134,0.286,0.188,6.34177164668788e-71,"cd8_tcells","IL10RA"
2.18860922056767e-75,-0.352721636357491,0.043,0.166,6.61135073349081e-71,"cd8_tcells","SH3PXD2A"
2.19727439361473e-75,0.506915574121674,0.18,0.076,6.63752648823138e-71,"cd8_tcells","CD247"
2.34057946094983e-75,-0.599249326411844,0.054,0.19,7.07042243563725e-71,"cd8_tcells","FCER1G"
3.03785308412608e-75,0.514428007000183,0.216,0.117,9.17674659652805e-71,"cd8_tcells","DOCK8"
7.37638863466989e-75,-0.287691747584963,0.072,0.201,2.22825947876108e-70,"cd8_tcells","CSRP1"
1.0117490981038e-74,-0.370325943078027,0.017,0.126,3.05629167555195e-70,"cd8_tcells","MITF"
1.25504499048048e-74,-0.362388328895493,0.03,0.148,3.79123990724345e-70,"cd8_tcells","PCSK6"
1.8614288971854e-74,-0.315599634238932,0.083,0.211,5.62300441261765e-70,"cd8_tcells","MGAT1"
2.08420453836332e-74,0.523282392561307,0.121,0.036,6.29596506948793e-70,"cd8_tcells","INPP4B"
2.37886849382711e-74,0.30430109137306,0.193,0.197,7.18608594615295e-70,"cd8_tcells","KDM2A"
2.65991558280309e-74,0.534870669619543,0.115,0.036,8.03507299253158e-70,"cd8_tcells","RP11-489E7.4"
2.71369950630974e-74,-0.320638375100025,0.031,0.145,8.19754346866046e-70,"cd8_tcells","TEAD1"
2.82188638750281e-74,0.383621425858855,0.167,0.132,8.5243543993685e-70,"cd8_tcells","GLIPR2"
3.29829002592928e-74,-0.377336358218341,0.029,0.144,9.96347451032717e-70,"cd8_tcells","CA12"
4.48499210367159e-74,-0.380203639759407,0.039,0.162,1.35482641467711e-69,"cd8_tcells","IL13RA1"
5.52228008202453e-74,0.33006147343956,0.194,0.181,1.66817036717797e-69,"cd8_tcells","KLF13"
7.61748324009023e-74,-0.323415265308418,0.072,0.204,2.30108933716646e-69,"cd8_tcells","GAA"
7.92800492478424e-74,-0.368567373645648,0.037,0.16,2.39489172767882e-69,"cd8_tcells","SULF1"
8.38076514970725e-74,-0.281338346593694,0.045,0.163,2.53166153642357e-69,"cd8_tcells","PLOD1"
1.00947662181087e-73,-0.347051133484942,0.021,0.13,3.04942697916629e-69,"cd8_tcells","GULP1"
1.10706522987413e-73,-0.315563683993274,0.072,0.205,3.34422264640378e-69,"cd8_tcells","VEGFB"
1.2026556600624e-73,0.274571103737326,0.23,0.237,3.63298221791651e-69,"cd8_tcells","U2AF1"
1.4068340765187e-73,-0.560733619495617,0.616,0.7,4.24976437834769e-69,"cd8_tcells","IGHM"
1.4706297752799e-73,-0.470207420669811,0.052,0.183,4.44247842516553e-69,"cd8_tcells","HLA-DOA"
1.49197211760338e-73,-0.331199414263043,0.057,0.183,4.50694937285629e-69,"cd8_tcells","TRIM8"
1.49343166385892e-73,-0.362819035969395,0.086,0.227,4.51135837018502e-69,"cd8_tcells","LAP3"
1.79231432265219e-73,0.268317041287246,0.176,0.182,5.41422310586774e-69,"cd8_tcells","RABEP1"
2.09858113291619e-73,-0.336914429679507,0.049,0.173,6.33939388631321e-69,"cd8_tcells","FAM49A"
2.6445935304305e-73,0.487527222391921,0.132,0.083,7.98878813672446e-69,"cd8_tcells","CDK6"
2.94943668448595e-73,-0.347244393532232,0.032,0.147,8.90965833649515e-69,"cd8_tcells","ENPP1"
3.38357187869053e-73,-0.372323799866179,0.832,0.916,1.02210939311484e-68,"cd8_tcells","FOS"
3.46082580525685e-73,0.412695578366188,0.153,0.111,1.04544625925199e-68,"cd8_tcells","DDX6"
3.70184372408195e-73,-0.3780279400614,0.045,0.169,1.11825295217068e-68,"cd8_tcells","FAM20C"
3.94424179594463e-73,-0.254370730409471,0.115,0.249,1.19147656171895e-68,"cd8_tcells","SPTBN1"
5.07356319167148e-73,0.487398004963336,0.11,0.039,1.53262196894012e-68,"cd8_tcells","ZNF101"
5.48159303169285e-73,-0.326105192079342,0.065,0.19,1.65587962301377e-68,"cd8_tcells","TGFBR3"
7.8083161513577e-73,0.514713464165289,0.122,0.061,2.35873614300213e-68,"cd8_tcells","KIF21A"
8.01143854590443e-73,-0.42175398635746,0.031,0.151,2.42009535594681e-68,"cd8_tcells","NDUFA4L2"
9.31416098806192e-73,0.365110278480676,0.152,0.13,2.81362175127374e-68,"cd8_tcells","AP2B1"
1.08472771939294e-72,-0.297378730173162,0.024,0.13,3.27674549474219e-68,"cd8_tcells","KIF13A"
1.1529681339502e-72,0.294944727215527,0.179,0.174,3.48288613903677e-68,"cd8_tcells","PPIA"
1.26331078272839e-72,0.285426252199048,0.221,0.213,3.81620921246592e-68,"cd8_tcells","LDHB"
1.47412063033595e-72,0.40385081840601,0.248,0.21,4.45302360011885e-68,"cd8_tcells","UTRN"
1.52263001361586e-72,0.455081825619294,0.145,0.08,4.59956074513079e-68,"cd8_tcells","SFI1"
1.62155230634384e-72,0.310304479449688,0.221,0.208,4.89838520700348e-68,"cd8_tcells","HMGN1"
1.64760055727468e-72,-0.329301968531795,0.04,0.16,4.97707176341536e-68,"cd8_tcells","RAB34"
2.12912041395852e-72,-0.409698085901688,0.041,0.166,6.4316469464859e-68,"cd8_tcells","PGF"
3.45300082237674e-72,-0.356628221686379,0.033,0.149,1.04308248842356e-67,"cd8_tcells","SLC2A5"
3.7674102269485e-72,0.276662072205732,0.242,0.23,1.1380592813566e-67,"cd8_tcells","LITAF"
4.46801024481765e-72,-0.343777474440054,0.189,0.336,1.34969653475452e-67,"cd8_tcells","HLA-DMA"
4.64169954828392e-72,0.291271980026441,0.242,0.239,1.40216459954561e-67,"cd8_tcells","PPM1G"
4.99051377341372e-72,-0.333484875863673,0.011,0.107,1.50753440067282e-67,"cd8_tcells","ZFHX4"
5.22938739347415e-72,-0.25325829545864,0.06,0.18,1.57969334382067e-67,"cd8_tcells","TCEAL3"
5.52189459625193e-72,-0.532917416590652,0.058,0.177,1.66805391963578e-67,"cd8_tcells","RASSF4"
5.87801746527118e-72,-0.45815261577358,0.025,0.134,1.77563151590912e-67,"cd8_tcells","GAS6"
6.02326816323244e-72,0.263744806685469,0.186,0.197,1.81950884674925e-67,"cd8_tcells","RBM26"
9.21635019565473e-72,0.273981225978946,0.277,0.289,2.78407506710338e-67,"cd8_tcells","BDP1"
1.09505409209776e-71,0.349267313570953,0.194,0.154,3.3079394014089e-67,"cd8_tcells","GOLGA8B"
1.26488376104151e-71,0.436375810580101,0.2,0.113,3.82096086535418e-67,"cd8_tcells","CYTIP"
1.32793207820049e-71,0.508257362802697,0.166,0.08,4.01141722182803e-67,"cd8_tcells","PRKX"
1.3666464558312e-71,-0.38865264585293,0.031,0.145,4.12836561377488e-67,"cd8_tcells","KIAA1217"
1.6957869141356e-71,-0.304540306777466,0.603,0.766,5.12263311022083e-67,"cd8_tcells","JUNB"
1.79602263601337e-71,-0.55139730091477,0.038,0.156,5.42542517886919e-67,"cd8_tcells","GRASP"
1.86510051319586e-71,0.517225737150386,0.194,0.087,5.63409563026205e-67,"cd8_tcells","FAM65B"
1.9316751496795e-71,0.46114843704847,0.102,0.04,5.83520429215185e-67,"cd8_tcells","SYTL3"
2.04604943967697e-71,-0.344582986886946,0.027,0.137,6.1807061473762e-67,"cd8_tcells","VWA5A"
3.11216930195237e-71,-0.409111885915053,0.028,0.142,9.40124102733772e-67,"cd8_tcells","ABCA1"
3.29102089940544e-71,0.488440733337476,0.179,0.091,9.94151593292395e-67,"cd8_tcells","WAS"
3.31144104283176e-71,-0.357037397789819,0.038,0.158,1.00032011021862e-66,"cd8_tcells","PDLIM7"
3.46259655456803e-71,-0.397052414199827,0.029,0.142,1.04598116720391e-66,"cd8_tcells","MFAP4"
3.55401423801795e-71,-0.317806913692992,0.021,0.125,1.07359662102046e-66,"cd8_tcells","PDGFC"
3.5619785960688e-71,-0.325498453455782,0.026,0.136,1.07600249430046e-66,"cd8_tcells","KREMEN1"
4.02611896534863e-71,0.279456506820023,0.206,0.208,1.21621001705251e-66,"cd8_tcells","PRRC2B"
4.27019871702662e-71,0.259189897558377,0.212,0.232,1.2899416284394e-66,"cd8_tcells","CEP350"
5.17038270191766e-71,0.282078571552907,0.922,0.881,1.56186920659529e-66,"cd8_tcells","MT-CO2"
5.49144582199958e-71,0.382473346059778,0.261,0.217,1.65885595390963e-66,"cd8_tcells","BAZ1A"
5.94925400055943e-71,-0.326767071454582,0.028,0.137,1.79715064848899e-66,"cd8_tcells","ROBO1"
6.15554973518369e-71,-0.349090834448226,0.025,0.134,1.85946846400429e-66,"cd8_tcells","DAPK1"
6.50934206063534e-71,0.274327351465522,0.189,0.206,1.96634204967673e-66,"cd8_tcells","TMX4"
7.12984792877993e-71,0.347427658770201,0.199,0.163,2.15378446232584e-66,"cd8_tcells","CCDC69"
9.70777826834935e-71,-0.258161556356107,0.057,0.169,2.93252565930297e-66,"cd8_tcells","DAAM1"
1.08302575876327e-70,-0.287585317955453,0.215,0.347,3.27160421207209e-66,"cd8_tcells","CTSS"
1.11200148514389e-70,-0.318397819702605,0.033,0.146,3.35913408632265e-66,"cd8_tcells","DLX4"
1.15067574255185e-70,-0.362056198228624,0.027,0.136,3.47596128310062e-66,"cd8_tcells","CDO1"
1.4275845005554e-70,-0.353305239212057,0.055,0.182,4.31244725927775e-66,"cd8_tcells","USP53"
1.45499575517589e-70,-0.309706030303589,0.094,0.234,4.39525117723534e-66,"cd8_tcells","HSPA1B"
1.54085330976231e-70,0.443998958865796,0.138,0.082,4.65460967812997e-66,"cd8_tcells","IDH2"
1.87071389039012e-70,0.304282312317609,0.288,0.193,5.65105252009048e-66,"cd8_tcells","LTB"
2.99285757837137e-70,0.332866109451393,0.19,0.192,9.04082417274422e-66,"cd8_tcells","REST"
3.32743799825236e-70,0.280766674490202,0.179,0.189,1.00515247051207e-65,"cd8_tcells","PHF11"
3.35612803117133e-70,0.334709225123486,0.248,0.222,1.01381915565623e-65,"cd8_tcells","YPEL5"
3.43235861168183e-70,-0.490251756517198,0.021,0.125,1.03684688941685e-65,"cd8_tcells","MEF2C"
3.93529092209347e-70,0.256552368680434,0.241,0.247,1.18877268174599e-65,"cd8_tcells","NAP1L4"
4.52588855939077e-70,0.466275331293586,0.16,0.078,1.36718041602076e-65,"cd8_tcells","DEF6"
5.27489342009196e-70,0.338453894283147,0.189,0.165,1.59343980434138e-65,"cd8_tcells","SNRPB"
5.53544971360212e-70,0.547124912696807,0.292,0.174,1.67214864948493e-65,"cd8_tcells","CD84"
6.06477817073936e-70,0.259487621580821,0.161,0.174,1.83204818981695e-65,"cd8_tcells","SUPT16H"
7.27652381255073e-70,-0.265922313190554,0.048,0.162,2.19809231329532e-65,"cd8_tcells","PGRMC1"
8.7974348356599e-70,-0.304938292767259,0.023,0.127,2.65752911515614e-65,"cd8_tcells","PKIG"
9.06559724417065e-70,0.320713043080889,0.209,0.207,2.73853561551907e-65,"cd8_tcells","SAMD9L"
9.22785390057446e-70,-0.353032691468646,0.025,0.134,2.78755010628553e-65,"cd8_tcells","NOVA1"
1.02682131523562e-69,-0.304573972403546,0.023,0.127,3.10182182906377e-65,"cd8_tcells","SGCD"
1.52083739023371e-69,-0.58616136573013,0.049,0.172,4.59414558841799e-65,"cd8_tcells","RGS16"
1.61419547403053e-69,0.276790844736847,0.199,0.195,4.87616168795144e-65,"cd8_tcells","TAF15"
1.61667489177273e-69,-0.253005405344866,0.1,0.227,4.88365151306705e-65,"cd8_tcells","REV3L"
2.44143104427667e-69,-0.321883832110266,0.031,0.142,7.37507489855097e-65,"cd8_tcells","FAM129B"
2.65633153160206e-69,-0.271487248857869,0.047,0.161,8.02424629066351e-65,"cd8_tcells","CERCAM"
2.65935247247994e-69,0.492608752411063,0.128,0.044,8.03337194886739e-65,"cd8_tcells","RBM38"
3.77806329957755e-69,-0.531231335373817,0.04,0.159,1.14127736153639e-64,"cd8_tcells","LGMN"
3.86909229763955e-69,-0.270240764137706,0.048,0.16,1.16877540127096e-64,"cd8_tcells","ERC1"
4.03703537129243e-69,0.44139691319585,0.173,0.101,1.21950764496002e-64,"cd8_tcells","DGKZ"
4.21023281932317e-69,-0.323139054321711,0.028,0.135,1.27182713006114e-64,"cd8_tcells","PTPN14"
4.62906090752562e-69,-0.327988938314928,0.025,0.134,1.39834671894534e-64,"cd8_tcells","NDN"
5.22435823379439e-69,-0.373966093875953,0.434,0.602,1.57817413526461e-64,"cd8_tcells","JUN"
7.46370789126082e-69,0.337441423620473,0.24,0.22,2.25463687979207e-64,"cd8_tcells","IVNS1ABP"
7.62287001006598e-69,-0.440376298810459,0.052,0.177,2.30271657264073e-64,"cd8_tcells","PLXND1"
7.99269060699705e-69,-0.324912657482154,0.02,0.122,2.41443197856167e-64,"cd8_tcells","KHDRBS3"
9.39037581400166e-69,-0.278908336243689,0.101,0.225,2.83664472589362e-64,"cd8_tcells","ATP6AP1"
9.67184751948346e-69,-0.287684859626408,0.096,0.228,2.92167169868556e-64,"cd8_tcells","SLC38A10"
1.09346306108511e-68,-0.354990450326889,0.046,0.162,3.30313321492591e-64,"cd8_tcells","TPM2"
1.10633703468087e-68,-0.282335441831501,0.061,0.181,3.34202291436397e-64,"cd8_tcells","DDAH2"
1.37926365538748e-68,0.411306304636003,0.147,0.117,4.16647965019449e-64,"cd8_tcells","CEP85L"
1.38542980488284e-68,0.492372955828415,0.164,0.081,4.18510635459007e-64,"cd8_tcells","RASSF5"
1.43988403630444e-68,0.388860166291794,0.169,0.132,4.34960169686846e-64,"cd8_tcells","RPS6KA3"
1.54732859000992e-68,-0.253153338414345,0.061,0.174,4.67417020470196e-64,"cd8_tcells","PKD1"
1.82997245655149e-68,0.255109592335189,0.156,0.168,5.52798079675075e-64,"cd8_tcells","NDUFA6"
1.93701272279664e-68,0.491129435693112,0.131,0.05,5.85132803302408e-64,"cd8_tcells","MAP4K1"
2.01819789991329e-68,0.342420503557085,0.16,0.144,6.09657221605806e-64,"cd8_tcells","SEC31B"
2.16566378668791e-68,0.273267334739625,0.183,0.182,6.54203716682685e-64,"cd8_tcells","ARID1A"
2.25636452375355e-68,-0.441202105303622,0.015,0.115,6.81602595335472e-64,"cd8_tcells","SLC15A3"
2.36718474968817e-68,-0.339083648260068,0.01,0.104,7.15079169185804e-64,"cd8_tcells","SIRPA"
4.15362254434538e-68,-0.415985828443707,0.037,0.156,1.25472629819585e-63,"cd8_tcells","TREM1"
4.38989790473296e-68,0.290892963790449,0.179,0.177,1.32610035906173e-63,"cd8_tcells","NPM1"
4.55161431151545e-68,0.460433659649518,0.148,0.088,1.37495165122259e-63,"cd8_tcells","STIM2"
4.64528954628892e-68,-0.311837760813865,0.014,0.11,1.40324906614296e-63,"cd8_tcells","VEGFC"
4.88728276984432e-68,0.325143523150464,0.235,0.206,1.47635037911457e-63,"cd8_tcells","SEPT9"
4.99348983894009e-68,-0.385950670613636,0.042,0.163,1.50843341054702e-63,"cd8_tcells","VAT1"
5.20048670720169e-68,-0.282718962313344,0.024,0.125,1.57096302451149e-63,"cd8_tcells","ALDH1A3"
5.35946957263426e-68,-0.521288501715578,0.107,0.244,1.61898856850136e-63,"cd8_tcells","TWISTNB"
5.64380154972204e-68,-0.314911652562962,0.024,0.129,1.70487957214003e-63,"cd8_tcells","SDK1"
5.99314613780284e-68,0.272811035869855,0.158,0.166,1.81040958530748e-63,"cd8_tcells","RECQL"
6.59191307785316e-68,-0.380304350060793,0.03,0.142,1.99128510255788e-63,"cd8_tcells","ANK2"
7.98407655167667e-68,0.275747261095455,0.119,0.124,2.41182984473049e-63,"cd8_tcells","TARDBP"
8.44366007402712e-68,-0.513072493891875,0.039,0.153,2.55066083516211e-63,"cd8_tcells","CD14"
8.6541505685363e-68,-0.307541109086663,0.034,0.141,2.61424580374344e-63,"cd8_tcells","ST5"
1.03937647589733e-67,0.48778609788787,0.133,0.056,3.13974845839064e-63,"cd8_tcells","DENND2D"
1.06449343687423e-67,-0.302566500040838,0.025,0.13,3.21562177410968e-63,"cd8_tcells","CDK14"
1.49492870421442e-67,-0.323856119394346,0.023,0.126,4.51588062969091e-63,"cd8_tcells","PTPRF"
1.6072702605592e-67,-0.335354077134631,0.028,0.135,4.85524200309723e-63,"cd8_tcells","TUBB6"
1.62511879266445e-67,-0.326246039353005,0.188,0.333,4.90915884888077e-63,"cd8_tcells","IER2"
3.81031146170264e-67,0.479559282556669,0.141,0.074,1.15101888635113e-62,"cd8_tcells","PRKACB"
4.43021920774413e-67,0.478412791911779,0.194,0.106,1.33828061827535e-62,"cd8_tcells","PARVG"
5.34109608967547e-67,-0.330042014786486,0.036,0.147,1.61343830676917e-62,"cd8_tcells","MARVELD1"
8.56077934413924e-67,-0.39004971190568,0.584,0.703,2.58604022427758e-62,"cd8_tcells","FOSB"
9.23581507745382e-67,0.270044056175974,0.219,0.224,2.78995501859725e-62,"cd8_tcells","ACAP2"
1.00818650209184e-66,0.311527422765899,0.127,0.12,3.04552978551903e-62,"cd8_tcells","HLA-G"
1.12177862135195e-66,-0.347177460279784,0.022,0.128,3.38866885937997e-62,"cd8_tcells","SSPN"
1.50987495548558e-66,-0.363712518293025,0.028,0.13,4.56103026553084e-62,"cd8_tcells","RAB32"
1.93905087006881e-66,-0.286610328314225,0.163,0.306,5.85748486830387e-62,"cd8_tcells","PER1"
1.94140680241636e-66,-0.360551400023732,0.027,0.134,5.86460166873934e-62,"cd8_tcells","PTGES"
2.01155958766672e-66,0.335620560494546,0.196,0.185,6.07651920242364e-62,"cd8_tcells","NFATC2IP"
2.15303654783401e-66,-0.498573456961755,0.053,0.178,6.50389280369697e-62,"cd8_tcells","THY1"
2.17674063765802e-66,0.379550953354363,0.204,0.16,6.57549811823735e-62,"cd8_tcells","CDC42SE1"
2.27886735216769e-66,-0.296840688454898,0.027,0.131,6.88400249742816e-62,"cd8_tcells","EML1"
2.32829825264616e-66,0.275969441455719,0.171,0.174,7.03332336159353e-62,"cd8_tcells","DDX18"
2.79704973101596e-66,-0.324939428052296,0.015,0.11,8.449327827453e-62,"cd8_tcells","RBMS3"
2.92217777245204e-66,0.348072027603638,0.147,0.123,8.82731461502312e-62,"cd8_tcells","ADSS"
2.94650129017253e-66,-0.287928320602968,0.056,0.174,8.90079109735319e-62,"cd8_tcells","ARHGEF12"
3.0268477269946e-66,-0.277306213890847,0.019,0.115,9.14350161370529e-62,"cd8_tcells","CHST2"
3.39240444597007e-66,-0.578444115101113,0.035,0.144,1.02477753503864e-61,"cd8_tcells","CD83"
3.43815179910117e-66,-0.25494950830383,0.055,0.168,1.03859689547248e-61,"cd8_tcells","MYO1C"
4.05159794005847e-66,-0.314386963113746,0.02,0.12,1.22390670573286e-61,"cd8_tcells","TSPAN15"
5.47780180588474e-66,-0.373210317620352,0.02,0.116,1.65473436952166e-61,"cd8_tcells","LBP"
5.82803757562104e-66,0.412267410363447,0.16,0.117,1.7605335908436e-61,"cd8_tcells","CDK11A"
6.46263494609638e-66,0.260210264822484,0.213,0.213,1.95223276451679e-61,"cd8_tcells","CDV3"
6.60115248405134e-66,-0.250002048935417,0.049,0.157,1.99407614238223e-61,"cd8_tcells","ALDH3A2"
7.3435295525634e-66,-0.308914908823455,0.038,0.148,2.21833340723835e-61,"cd8_tcells","CRYAB"
9.98085791195462e-66,0.337980207020522,0.184,0.168,3.01501755804325e-61,"cd8_tcells","RSBN1L"
1.11929600169958e-65,-0.585127720915887,0.017,0.113,3.38116936193408e-61,"cd8_tcells","CPVL"
1.16131202792033e-65,-0.30079021438057,0.049,0.162,3.50809137394173e-61,"cd8_tcells","MAPK3"
1.16545094078777e-65,0.401356432156689,0.138,0.102,3.52059420193168e-61,"cd8_tcells","KAT2B"
1.52284849770637e-65,0.476525845281317,0.162,0.064,4.6002207418714e-61,"cd8_tcells","CD7"
2.21419855390996e-65,-0.278699187614712,0.021,0.118,6.6886509916512e-61,"cd8_tcells","C1QTNF1"
2.77854674423413e-65,0.404316987890101,0.296,0.198,8.39343400498246e-61,"cd8_tcells","HCLS1"
3.78894621286891e-65,-0.288717581217767,0.022,0.121,1.14456487198344e-60,"cd8_tcells","EGFR"
4.44319437484032e-65,-0.377040169262151,0.029,0.136,1.34220015675176e-60,"cd8_tcells","OSR2"
4.81849859857901e-65,0.466472982040963,0.146,0.075,1.45557205665875e-60,"cd8_tcells","VPS37B"
4.9538481509053e-65,0.430799669479721,0.11,0.06,1.49645844942547e-60,"cd8_tcells","AKIRIN2"
5.16419799489913e-65,-0.269049242596666,0.072,0.19,1.56000093029913e-60,"cd8_tcells","PLEKHA1"
5.97525376906311e-65,-0.292293382192852,0.025,0.126,1.80500465855859e-60,"cd8_tcells","RERG"
7.14942690326814e-65,0.466384299410861,0.111,0.035,2.15969887893924e-60,"cd8_tcells","PPP1R16B"
7.15102575761477e-65,-0.312368945188499,0.029,0.134,2.16018186086027e-60,"cd8_tcells","P4HA2"
8.00145016068386e-65,-0.284053651045651,0.088,0.208,2.41707806453938e-60,"cd8_tcells","ASAH1"
8.6422097247918e-65,-0.272902606966502,0.077,0.195,2.61063871366511e-60,"cd8_tcells","MT1F"
8.78225697389242e-65,-0.35518115679544,0.023,0.126,2.65294418667342e-60,"cd8_tcells","CTTNBP2"
9.75686813562523e-65,-0.348665041180961,0.039,0.145,2.94735472640967e-60,"cd8_tcells","ACP2"
9.83392695387589e-65,0.363342278328944,0.182,0.152,2.97063265422683e-60,"cd8_tcells","TNRC6C"
1.12171832745383e-64,0.462167407148039,0.104,0.029,3.38848672357254e-60,"cd8_tcells","SIT1"
1.45307386156591e-64,-0.297692842189507,0.047,0.158,4.38944552101831e-60,"cd8_tcells","KIAA1377"
1.57245163346493e-64,-0.260548801927645,0.044,0.151,4.75006189437086e-60,"cd8_tcells","COPZ2"
1.82684822647508e-64,0.499044925475686,0.132,0.053,5.51854312253593e-60,"cd8_tcells","SYTL1"
2.16273645204899e-64,0.257040307767477,0.138,0.141,6.5331942743496e-60,"cd8_tcells","HSPE1"
2.36934378038293e-64,-0.31756046895841,0.022,0.115,7.15731369178074e-60,"cd8_tcells","DSE"
2.45505235648439e-64,0.392778345960828,0.167,0.122,7.41622215846803e-60,"cd8_tcells","CARD8"
2.57360575872759e-64,-0.350705772903992,0.026,0.132,7.7743482759643e-60,"cd8_tcells","OLFML2B"
2.59684890570556e-64,0.407413134431024,0.17,0.123,7.84456117435535e-60,"cd8_tcells","NFATC2"
4.2893704753899e-64,0.258804575017977,0.192,0.209,1.29573303320578e-59,"cd8_tcells","ISG15"
6.32463311544563e-64,0.369718723204484,0.356,0.344,1.91054517151381e-59,"cd8_tcells","DNAJB1"
6.39444293610626e-64,0.466252556553037,0.103,0.031,1.93163332213898e-59,"cd8_tcells","SLAMF6"
7.7121318379504e-64,0.396729019949154,0.123,0.085,2.32968078560806e-59,"cd8_tcells","MFSD6"
8.16579984701717e-64,0.321459058225987,0.155,0.148,2.46672481778695e-59,"cd8_tcells","THUMPD1"
1.06858427676183e-63,0.2587708504341,0.199,0.199,3.22797938324214e-59,"cd8_tcells","PAK2"
1.20066502517563e-63,-0.603038643780045,0.042,0.154,3.62696890805054e-59,"cd8_tcells","MT1G"
1.31004765222714e-63,0.433011118931899,0.144,0.091,3.95739194784773e-59,"cd8_tcells","CCDC167"
1.58512940737844e-63,-0.298000374449332,0.06,0.178,4.7883589138088e-59,"cd8_tcells","THBS3"
1.59932626068111e-63,-0.320021388603758,0.021,0.119,4.83124476826549e-59,"cd8_tcells","SLIT2"
1.65425413874814e-63,-0.643731902831997,0.043,0.15,4.99717090233038e-59,"cd8_tcells","SFRP1"
1.71407030471329e-63,-0.282701291978418,0.028,0.126,5.17786357647791e-59,"cd8_tcells","EFNA5"
1.71587521198055e-63,-0.2917490913887,0.025,0.123,5.18331584035086e-59,"cd8_tcells","HRH1"
1.77121001553115e-63,0.277519191795206,0.135,0.129,5.35047121491649e-59,"cd8_tcells","PSMA6"
2.05078452285879e-63,-0.320228625590988,0.038,0.148,6.19500988665182e-59,"cd8_tcells","PDGFD"
2.22339041134019e-63,-0.501641909639253,0.034,0.144,6.71641775457645e-59,"cd8_tcells","SERPINA1"
2.66819792824045e-63,-0.270476464552039,0.022,0.114,8.06009230162876e-59,"cd8_tcells","HOXA10"
2.817744969737e-63,-0.322516100868704,0.014,0.106,8.51184400458152e-59,"cd8_tcells","RP11-399D6.2"
3.04938279764461e-63,0.288074458486258,0.164,0.161,9.21157555512483e-59,"cd8_tcells","POLR3GL"
3.12496890203438e-63,-0.318813496508918,0.024,0.125,9.43990605926546e-59,"cd8_tcells","VIT"
3.170850088547e-63,-0.323575132294782,0.026,0.125,9.57850394748278e-59,"cd8_tcells","ADAMTS10"
3.36572878992347e-63,0.463524252242418,0.134,0.07,1.01671935286008e-58,"cd8_tcells","PLCG1"
3.46687453765922e-63,-0.303396336520045,0.017,0.108,1.0472734603361e-58,"cd8_tcells","CD276"
3.51103295061987e-63,-0.371293627367009,0.025,0.127,1.06061283372325e-58,"cd8_tcells","MMP19"
4.3918929442954e-63,-0.336357124220242,0.034,0.142,1.32670302061275e-58,"cd8_tcells","ANGPTL1"
4.81181691739362e-63,-0.302947312639414,0.014,0.104,1.45355365440626e-58,"cd8_tcells","RP11-166D19.1"
4.81417743555721e-63,0.277770441908487,0.178,0.188,1.45426671973312e-58,"cd8_tcells","MIER1"
5.1529772037207e-63,-0.319703710422724,0.031,0.136,1.55661135369995e-58,"cd8_tcells","LRRC2"
6.07201109942845e-63,0.419011607900477,0.18,0.118,1.83423311291535e-58,"cd8_tcells","TNFAIP8"
6.3019533409473e-63,0.488829063864921,0.192,0.098,1.90369406523336e-58,"cd8_tcells","LIMD2"
6.82050068078941e-63,-0.271532492280178,0.028,0.126,2.06033684565286e-58,"cd8_tcells","ACO1"
7.99620542641158e-63,0.285653358165845,0.159,0.156,2.41549373521041e-58,"cd8_tcells","LSM14A"
1.18818511707759e-62,-0.308625346264422,0.054,0.166,3.58926960166797e-58,"cd8_tcells","PLSCR1"
1.28879949047826e-62,0.292687446415124,0.173,0.173,3.89320550083673e-58,"cd8_tcells","FAM111A"
1.31461962684503e-62,-0.360086272351791,0.036,0.142,3.97120296877347e-58,"cd8_tcells","ELN"
1.58871565192578e-62,-0.33998253560925,0.068,0.181,4.79919224133741e-58,"cd8_tcells","SCO2"
1.59349978697794e-62,-0.279345127594463,0.061,0.173,4.81364415650298e-58,"cd8_tcells","PDXK"
1.95667217013435e-62,0.272927765634296,0.159,0.16,5.91071529154186e-58,"cd8_tcells","KIAA2026"
2.04183866673432e-62,0.312676860939619,0.143,0.131,6.16798624447103e-58,"cd8_tcells","HNRNPL"
2.0678283035016e-62,0.424824938964633,0.227,0.148,6.24649573921764e-58,"cd8_tcells","AIM1"
2.27189946000337e-62,-0.30792119317747,0.026,0.127,6.86295388877817e-58,"cd8_tcells","EXT1"
2.34013114104533e-62,0.253135372468834,0.199,0.201,7.06906815086974e-58,"cd8_tcells","WHSC1L1"
2.65209016309313e-62,0.292488674146558,0.217,0.206,8.01143396467174e-58,"cd8_tcells","RNF149"
3.39503350519186e-62,-0.285212641885597,0.021,0.114,1.02557172124836e-57,"cd8_tcells","EPHX1"
3.40973258879877e-62,0.257427705817153,0.175,0.174,1.03001202042433e-57,"cd8_tcells","SUGP2"
3.85342725519978e-62,-0.284458132851121,0.075,0.187,1.16404330525075e-57,"cd8_tcells","AHR"
4.21735135474512e-62,-0.322516796243904,0.072,0.189,1.27397749724141e-57,"cd8_tcells","TPM1"
5.22743306656048e-62,-0.317951884946162,0.02,0.115,1.57910298074659e-57,"cd8_tcells","GLI3"
5.28197474551898e-62,0.359314223917795,0.203,0.171,1.59557893112637e-57,"cd8_tcells","DNMT1"
5.29956267904658e-62,0.421545546836788,0.105,0.053,1.60089189408639e-57,"cd8_tcells","TTC13"
5.46089991066599e-62,-0.309167886368628,0.03,0.13,1.64962864501398e-57,"cd8_tcells","CSPG4"
7.04261679014418e-62,0.251128976929331,0.203,0.203,2.12743367996676e-57,"cd8_tcells","EPC1"
1.1438839702375e-61,0.290296985084856,0.171,0.155,3.45544469729343e-57,"cd8_tcells","NLRP1"
1.24587787894548e-61,-0.279359292242192,0.015,0.103,3.7635478967185e-57,"cd8_tcells","ARHGAP20"
1.42619978485916e-61,-0.294652493679937,0.031,0.135,4.30826431010255e-57,"cd8_tcells","TMEM45A"
1.56514234099e-61,-0.322591274780753,0.017,0.111,4.72798198366259e-57,"cd8_tcells","KIRREL"
2.46610984164505e-61,-0.400089841491922,0.052,0.168,7.44962460964135e-57,"cd8_tcells","AC079949.1"
2.62217041088484e-61,-0.526533379934423,0.04,0.151,7.92105237720093e-57,"cd8_tcells","OGN"
3.28988711793348e-61,-0.329760713698076,0.023,0.115,9.93809100585345e-57,"cd8_tcells","LYN"
3.82137317738177e-61,-0.315270414915004,0.02,0.112,1.15436040942349e-56,"cd8_tcells","FILIP1"
4.43312726490872e-61,0.37229583962395,0.192,0.151,1.33915908418363e-56,"cd8_tcells","TRIM22"
5.60568628064071e-61,-0.571353958573417,0.038,0.142,1.69336571165594e-56,"cd8_tcells","MSR1"
5.66802754214658e-61,-0.28887562590537,0.024,0.12,1.71219775993164e-56,"cd8_tcells","TNKS1BP1"
5.8912391906061e-61,-0.357836380563586,0.019,0.114,1.77962553469829e-56,"cd8_tcells","IRAK3"
6.1441798718157e-61,-0.291252073622229,0.024,0.115,1.85603385567809e-56,"cd8_tcells","CNN3"
6.2290198162201e-61,0.346743483070021,0.141,0.11,1.88166230608377e-56,"cd8_tcells","RP11-427H3.3"
6.69555660303729e-61,-0.385140776274714,0.014,0.104,2.0225937386455e-56,"cd8_tcells","C8ORF4"
7.65532671763688e-61,0.334847214140895,0.207,0.155,2.31252109486375e-56,"cd8_tcells","JAK3"
8.20246982705212e-61,-0.275797089993356,0.028,0.124,2.47780208535591e-56,"cd8_tcells","TAX1BP3"
9.04631347970244e-61,-0.290113004733637,0.022,0.114,2.73271037594851e-56,"cd8_tcells","CNRIP1"
1.10021313970301e-60,-0.272087165389997,0.024,0.118,3.32352385241486e-56,"cd8_tcells","C14ORF132"
1.52129217857703e-60,-0.260602489003324,0.032,0.129,4.5955194130455e-56,"cd8_tcells","SORBS3"
2.05770127820213e-60,-0.255994263507382,0.031,0.123,6.215904021193e-56,"cd8_tcells","CTNND1"
2.20542168559093e-60,-0.26822530902368,0.028,0.125,6.66213782783308e-56,"cd8_tcells","ASAP2"
2.43610932043656e-60,-0.309970984584852,0.026,0.123,7.35899903517476e-56,"cd8_tcells","CRLF1"
2.43845378775835e-60,-0.417737292951796,0.028,0.125,7.36608120206043e-56,"cd8_tcells","RARRES1"
3.06203767174628e-60,-0.263070951323643,0.028,0.121,9.24980339881115e-56,"cd8_tcells","SEPN1"
3.13550405777787e-60,0.290235729535669,0.154,0.148,9.47173065773539e-56,"cd8_tcells","DIP2A"
3.52745972869648e-60,-0.301507080407878,0.04,0.14,1.06557503484463e-55,"cd8_tcells","RCAN1"
3.83703833002807e-60,0.314952447772302,0.141,0.134,1.15909253873488e-55,"cd8_tcells","VPS26A"
4.0217070882773e-60,-0.377922160342006,0.032,0.135,1.21487727722681e-55,"cd8_tcells","MTUS1"
4.1935214451184e-60,-0.285192981998683,0.024,0.119,1.26677895814137e-55,"cd8_tcells","PLAGL1"
4.73710050704649e-60,0.434605601345501,0.183,0.123,1.4309833211686e-55,"cd8_tcells","TRAF5"
5.73386235033096e-60,0.273229561375491,0.15,0.145,1.73208513878798e-55,"cd8_tcells","DYNLT1"
5.85801375141042e-60,0.262895763177607,0.162,0.161,1.76958879402606e-55,"cd8_tcells","BRD9"
6.29785603672667e-60,-0.262516387682519,0.021,0.111,1.90245635157439e-55,"cd8_tcells","ARHGEF10"
6.49342462231881e-60,-0.275390984717284,0.017,0.103,1.96153370991007e-55,"cd8_tcells","ZNF608"
6.61316414548199e-60,-0.266024454709568,0.023,0.114,1.9977046250672e-55,"cd8_tcells","GABRA4"
9.06545826898201e-60,0.408758704407337,0.139,0.103,2.73849363389409e-55,"cd8_tcells","ATXN7"
1.00497935733745e-59,-0.310353315784331,0.027,0.126,3.03584164264496e-55,"cd8_tcells","CAMSAP2"
1.02777832175534e-59,0.289489817302617,0.168,0.164,3.10471275435855e-55,"cd8_tcells","EEF1A1"
1.10176613491777e-59,-0.32009892569309,0.034,0.133,3.32821514035959e-55,"cd8_tcells","SLC39A1"
1.15763328077941e-59,-0.272774224935048,0.03,0.126,3.49697861457844e-55,"cd8_tcells","RP11-553L6.5"
1.27315947987664e-59,-0.329680324562077,0.043,0.153,3.84596015681136e-55,"cd8_tcells","INF2"
1.52592495467167e-59,0.431558989287568,0.203,0.15,4.60951410307219e-55,"cd8_tcells","CNTRL"
1.63673047282467e-59,0.266460764406362,0.159,0.16,4.94423541230877e-55,"cd8_tcells","URI1"
1.65372399422869e-59,0.38885753343161,0.148,0.111,4.99556944176604e-55,"cd8_tcells","SAMD9"
1.79699054426986e-59,-0.252464022272822,0.062,0.165,5.42834903613041e-55,"cd8_tcells","PPT1"
1.96320165698285e-59,0.41779530781579,0.142,0.085,5.93043956541379e-55,"cd8_tcells","IL16"
2.07427557874731e-59,0.253916150878294,0.23,0.241,6.26597166827988e-55,"cd8_tcells","CITED2"
2.10235194798437e-59,0.270361067570536,0.14,0.142,6.35078476447117e-55,"cd8_tcells","PET100"
2.45003507795785e-59,0.347003310695916,0.153,0.117,7.40106596349507e-55,"cd8_tcells","PPP1R18"
2.54023330192267e-59,0.396297513737109,0.13,0.084,7.67353675844799e-55,"cd8_tcells","KIF2A"
2.5745555168422e-59,0.442142439283667,0.143,0.085,7.7772173052769e-55,"cd8_tcells","PRKD2"
2.60428823390621e-59,-0.433462467003039,0.03,0.132,7.86703389698389e-55,"cd8_tcells","PRELP"
3.0448431156725e-59,-0.301406397088929,0.018,0.11,9.1978620838235e-55,"cd8_tcells","NT5E"
3.97345882927637e-59,0.251713105333462,0.161,0.174,1.20030244314781e-54,"cd8_tcells","XRN1"
4.61297244220788e-59,0.296975408513429,0.126,0.115,1.39348671534216e-54,"cd8_tcells","CCDC59"
4.89398146693852e-59,0.469427681044297,0.134,0.073,1.47837392153279e-54,"cd8_tcells","LBR"
5.09045927022447e-59,0.275181101610209,0.111,0.108,1.53772593634941e-54,"cd8_tcells","HSPB11"
5.11454760260569e-59,0.28042459645912,0.165,0.147,1.54500253979513e-54,"cd8_tcells","SMEK1"
5.55378056400692e-59,-0.271528893902262,0.071,0.181,1.67768603277521e-54,"cd8_tcells","ANK3"
6.70728965094326e-59,0.353644898695663,0.154,0.107,2.02613805775694e-54,"cd8_tcells","RASA2"
7.86849382443115e-59,-0.660660613815435,0.027,0.122,2.37691461448416e-54,"cd8_tcells","IGF1"
7.91596002624016e-59,0.363402281324689,0.14,0.106,2.39125320472663e-54,"cd8_tcells","RAB8B"
1.08871619410705e-58,0.327718347950535,0.134,0.124,3.28879387915859e-54,"cd8_tcells","DR1"
1.43151097852121e-58,0.273618786053686,0.183,0.186,4.32430836391688e-54,"cd8_tcells","PRDM2"
1.49355549384937e-58,0.419310736502151,0.149,0.099,4.51173243582019e-54,"cd8_tcells","RSBN1"
1.78553458921774e-58,0.266637215355084,0.156,0.152,5.39374288710895e-54,"cd8_tcells","FAM96B"
2.08319085814811e-58,-0.277798702330064,0.017,0.106,6.2929029442938e-54,"cd8_tcells","ARHGAP28"
2.08324521691763e-58,0.255323186663115,0.15,0.16,6.29306715126478e-54,"cd8_tcells","ORMDL1"
2.22848336576581e-58,-0.28692754115716,0.015,0.101,6.73180255130537e-54,"cd8_tcells","ZNF385D"
2.43177187452333e-58,0.25002937749862,0.105,0.107,7.34589647856009e-54,"cd8_tcells","ARHGAP35"
3.32410306179717e-58,-0.281385672519509,0.027,0.122,1.00414505290769e-53,"cd8_tcells","MPZL1"
3.39235512347577e-58,-0.276917995677624,0.035,0.134,1.02476263569956e-53,"cd8_tcells","SPG20"
4.6067054878556e-58,0.267121134025609,0.159,0.151,1.39159359377142e-53,"cd8_tcells","NAA38"
7.71391636622841e-58,-0.322858793754034,0.017,0.103,2.33021985591028e-53,"cd8_tcells","PTN"
8.10414471159494e-58,0.408441801418139,0.134,0.073,2.4481000344786e-53,"cd8_tcells","TSTD1"
8.24650989297847e-58,0.384503757588505,0.134,0.1,2.49110570847094e-53,"cd8_tcells","ASXL2"
8.26617609128687e-58,-0.420546376121042,0.029,0.129,2.49704647365594e-53,"cd8_tcells","ACTN1"
8.63909635050485e-58,0.300790526469863,0.192,0.167,2.6096982255605e-53,"cd8_tcells","USP15"
1.06412007444432e-57,-0.263288291911622,0.024,0.115,3.21449392088139e-53,"cd8_tcells","CRNDE"
1.29854234724906e-57,0.341393863512058,0.151,0.117,3.92263672256996e-53,"cd8_tcells","RICTOR"
1.36641624435549e-57,-0.647400852104545,0.069,0.183,4.12767019094906e-53,"cd8_tcells","S100A9"
1.7412706730501e-57,-0.25771459339634,0.021,0.108,5.26003044914973e-53,"cd8_tcells","CAV2"
2.262659873075e-57,0.423344890769342,0.103,0.037,6.83504294458497e-53,"cd8_tcells","RHOF"
2.50419535265748e-57,-0.29315872292909,0.021,0.111,7.56467332130771e-53,"cd8_tcells","PITX1"
2.90540246439327e-57,0.432217125835755,0.204,0.128,8.77663976443918e-53,"cd8_tcells","CTSC"
3.08780191821944e-57,-0.298855965131331,0.02,0.11,9.32763203455728e-53,"cd8_tcells","FRMD6"
3.39891033705519e-57,-0.304811418021908,0.029,0.125,1.02674283461763e-52,"cd8_tcells","GALNT15"
3.55540808574327e-57,0.282313272260212,0.124,0.118,1.07401767454133e-52,"cd8_tcells","HELZ"
4.15384085421397e-57,0.309735087115428,0.162,0.149,1.25479224524096e-52,"cd8_tcells","ERICH1"
4.33229812316328e-57,-0.351202882746775,0.031,0.13,1.30870061704516e-52,"cd8_tcells","ARHGEF10L"
5.37643177368559e-57,0.392252623927059,0.132,0.079,1.62411251019494e-52,"cd8_tcells","FAM49B"
7.69751667406536e-57,-0.259665586607765,0.041,0.138,2.32526583690166e-52,"cd8_tcells","ATN1"
9.10015611090701e-57,0.310002166930002,0.127,0.104,2.74897515798279e-52,"cd8_tcells","ARPP19"
9.32343912241099e-57,0.279339084932812,0.158,0.15,2.81642449009791e-52,"cd8_tcells","ERBB2IP"
1.15293865423955e-56,-0.316231075805968,0.024,0.114,3.48279708672683e-52,"cd8_tcells","CNTLN"
1.35652344115075e-56,-0.293212694167777,0.13,0.248,4.09778601102818e-52,"cd8_tcells","RP4-666F24.3"
1.3868499182211e-56,0.27460656249477,0.138,0.133,4.1893962329623e-52,"cd8_tcells","MECP2"
1.60888395913828e-56,0.284173331988015,0.211,0.194,4.86011666376492e-52,"cd8_tcells","ZYX"
1.77944429540625e-56,0.386951560408788,0.255,0.182,5.37534532756321e-52,"cd8_tcells","TNFRSF1B"
2.24372234252857e-56,-0.299947675826743,0.029,0.125,6.77783645231031e-52,"cd8_tcells","LHFPL2"
2.34809307923585e-56,0.254251913641517,0.107,0.106,7.09311957375566e-52,"cd8_tcells","TTC39B"
2.64569451423479e-56,0.257570327531119,0.2,0.182,7.99211398860045e-52,"cd8_tcells","TGFB1"
2.9238165512631e-56,-0.395206938039408,0.046,0.151,8.83226503805558e-52,"cd8_tcells","THBS2"
3.086952571514e-56,0.293197784135292,0.12,0.102,9.3250663280295e-52,"cd8_tcells","APMAP"
3.1763160013834e-56,0.250564609111097,0.147,0.149,9.59501537697898e-52,"cd8_tcells","USP1"
3.21814261840155e-56,-0.36876650616633,0.067,0.181,9.72136522166739e-52,"cd8_tcells","MT-TP"
3.34840849999967e-56,-0.269081388229096,0.016,0.103,1.0114872396799e-51,"cd8_tcells","ASS1"
3.43664369098017e-56,-0.337972427600091,0.021,0.112,1.03814132617129e-51,"cd8_tcells","SNAI2"
3.46093670122918e-56,-0.253073338243098,0.022,0.11,1.04547975870731e-51,"cd8_tcells","PDIA5"
3.82648498815029e-56,-0.499754787304966,0.03,0.124,1.15590458522044e-51,"cd8_tcells","MS4A7"
3.85263489067868e-56,0.254416923291172,0.127,0.124,1.16380394777622e-51,"cd8_tcells","POLR2B"
3.98701177540197e-56,0.409433953672366,0.108,0.063,1.20439651711343e-51,"cd8_tcells","ARF6"
4.32624541248077e-56,-0.386223081280727,0.029,0.126,1.30687221420219e-51,"cd8_tcells","TMEM176B"
5.03806475322085e-56,0.352860805300152,0.133,0.108,1.52189860065295e-51,"cd8_tcells","PDCD10"
5.19628577918137e-56,-0.295615503260281,0.017,0.104,1.56969400817511e-51,"cd8_tcells","EVI5"
5.57501560767481e-56,-0.367362968428609,0.031,0.128,1.68410071476641e-51,"cd8_tcells","OLFML3"
6.44294449675565e-56,0.293351135859799,0.125,0.115,1.94628467357995e-51,"cd8_tcells","DNAJB14"
7.44003908511371e-56,0.386331484280723,0.169,0.135,2.24748700683115e-51,"cd8_tcells","CREM"
8.50244772188884e-56,0.415440739996936,0.117,0.053,2.56841940782818e-51,"cd8_tcells","OCIAD2"
8.96456470703434e-56,0.328304816154501,0.11,0.093,2.70801570670093e-51,"cd8_tcells","FAM126B"
1.05485883147879e-55,-0.287464809659122,0.027,0.116,3.18651755813114e-51,"cd8_tcells","GNAQ"
1.25037354961308e-55,-0.272592401038954,0.03,0.122,3.7771284186712e-51,"cd8_tcells","DYNC2H1"
1.35284547536364e-55,0.326314567598029,0.152,0.123,4.08667561197849e-51,"cd8_tcells","ZRSR2"
1.82751826570546e-55,0.427329866929461,0.196,0.119,5.52056717704305e-51,"cd8_tcells","SAMSN1"
1.90812952851755e-55,-0.27723729001014,0.018,0.103,5.7640776797458e-51,"cd8_tcells","PLSCR4"
1.98814917734043e-55,0.339451757139337,0.148,0.125,6.00580103490999e-51,"cd8_tcells","TRIM33"
2.54706727643544e-55,-0.268482988128964,0.165,0.257,7.69418082865616e-51,"cd8_tcells","ATP1B3"
2.91228509743481e-55,0.25970155980593,0.207,0.203,8.79743082233109e-51,"cd8_tcells","ANP32E"
3.06536232257392e-55,-0.303186054667311,0.03,0.123,9.25984650403129e-51,"cd8_tcells","HIPK2"
3.16609456593531e-55,-0.303903930529026,0.553,0.667,9.56413846477737e-51,"cd8_tcells","MT-RNR1"
3.30615344790513e-55,-0.481468057069867,0.022,0.113,9.98722833543182e-51,"cd8_tcells","SDC3"
4.10729965185156e-55,0.350240158746946,0.105,0.077,1.24073307883132e-50,"cd8_tcells","SYTL2"
4.30742766176686e-55,-0.544960403379426,0.041,0.139,1.30118774806653e-50,"cd8_tcells","FBP1"
4.67794366329958e-55,0.368750160610995,0.135,0.096,1.41311322180954e-50,"cd8_tcells","CBLB"
5.16904576660829e-55,0.380329339887662,0.136,0.097,1.56146534517703e-50,"cd8_tcells","EPB41"
5.2049373803805e-55,0.252932151368109,0.162,0.165,1.57230748386534e-50,"cd8_tcells","ZCCHC11"
6.28607182051901e-55,0.337019942256866,0.103,0.073,1.89889657554238e-50,"cd8_tcells","NELFCD"
6.39661487484712e-55,0.416375437662883,0.107,0.051,1.93228942139382e-50,"cd8_tcells","AOAH"
7.14662720282577e-55,-0.338016201285251,0.03,0.12,2.15885314542961e-50,"cd8_tcells","SWAP70"
7.44456485330231e-55,0.363557012772518,0.116,0.078,2.24885415088556e-50,"cd8_tcells","ATP11B"
8.40319978010507e-55,0.257432659506144,0.106,0.103,2.53843858957414e-50,"cd8_tcells","ITCH"
1.14962069484401e-54,-0.274475268228154,0.022,0.108,3.47277419498478e-50,"cd8_tcells","SPRED1"
1.2845685334007e-54,0.279035072227357,0.156,0.144,3.88042462569683e-50,"cd8_tcells","MAPK1"
1.32442340405349e-54,-0.525156135200936,0.037,0.136,4.00081821896479e-50,"cd8_tcells","CCL2"
1.9158318534615e-54,0.273003695391562,0.122,0.115,5.78734486293648e-50,"cd8_tcells","SNRPF"
2.45714718928543e-54,0.313484704418294,0.158,0.145,7.42255022939342e-50,"cd8_tcells","CAB39"
2.48393570352405e-54,0.353684910666738,0.153,0.121,7.50347297320546e-50,"cd8_tcells","ABRACL"
2.60107143072817e-54,0.325590359971952,0.139,0.122,7.85731657794365e-50,"cd8_tcells","ATXN1"
2.68287225320007e-54,-0.366236038026606,0.036,0.131,8.10442050246678e-50,"cd8_tcells","ETS2"
3.03480536533766e-54,0.316405150318491,0.137,0.12,9.167540047612e-50,"cd8_tcells","BIN1"
3.76626467301549e-54,-0.341284461326754,0.026,0.119,1.13771323242452e-49,"cd8_tcells","LIFR"
4.07726264488534e-54,-0.279475703972735,0.017,0.101,1.23165949976696e-49,"cd8_tcells","SEMA3E"
4.22565462550422e-54,0.330809480870513,0.162,0.129,1.27648574927231e-49,"cd8_tcells","CDKN1B"
4.40854000713307e-54,0.362658128510716,0.122,0.085,1.33173176535476e-49,"cd8_tcells","HMOX2"
6.73300474238089e-54,0.343814001924804,0.15,0.113,2.03390607257842e-49,"cd8_tcells","PPP1R2"
8.43935099618221e-54,0.415209533329015,0.121,0.059,2.54935914892672e-49,"cd8_tcells","PSD4"
8.90981583290478e-54,-0.501677037064442,0.023,0.111,2.69147716680388e-49,"cd8_tcells","IRF8"
[truncated: 1,172,334 more chars]
