# Supplementary material for: Single-cell RNA-seq of rheumatoid arthritis synovial tissue using low-cost microfluidic instrumentation
Source: Nat Commun. 2018 Feb 23;9:791. doi: 10.1038/s41467-017-02659-x (PMC5824814; doi:10.1038/s41467-017-02659-x)
Supplement: Supplementary file 6 — Supplementary Data 2 [file 41467_2017_2659_MOESM6_ESM.txt]

Supplementary Data 2
Displayed are the genes that are differentially expressed in the bulk RNA-seq data between CD55+ and CD90+ fibroblast populations as determined by DESeq2 with a Bonferroni corrected p-value < 0.05.  

"gene","baseMean","log2FoldChange","lfcSE","stat","pvalue","padj"
"ABCG1",3.24822291713902,3.91418706009677,0.836294426603426,4.68039357382074,2.8632471684702e-06,0.0493595179372577
"AC004540.4",4.65551498711982,3.38354864787887,0.723049624235114,4.67955246012082,2.87501791881228e-06,0.049562433902405
"AC005083.1",4.00937531438982,4.11320715253003,0.760928167509623,5.40551306701104,6.46231391215039e-08,0.00111403829531561
"ADAM12",10.0660352903502,-4.18188029275466,0.763938975897491,-5.47410254574549,4.39734385861238e-08,0.000758058107786187
"ADAM9",70.0129049647908,1.33192629987323,0.1626206160172,8.19039020078706,2.60380617783965e-16,4.48870146997777e-12
"ADAMTS5",85.0111746923386,1.37720641621581,0.274123112331158,5.02404341065577,5.05947931405343e-07,0.00872203638949671
"ADAMTSL1",20.3877449868725,1.72773750961412,0.362151860928733,4.77075419461704,1.83537404821578e-06,0.0316400132171919
"ADIRF",281.601912654278,0.990355358887955,0.15099081594767,6.55904369197656,5.41539353953441e-11,9.33559692280338e-07
"AEBP1",63.8791977307622,-3.38204376156506,0.301876365025415,-11.2034069354198,3.92348633979626e-29,6.76369810117477e-25
"AGFG1",25.8613027200937,1.52193853831888,0.27856483404979,5.46349844735554,4.66841355214943e-08,0.00080478781225504
"AHR",46.3208120637161,-2.28112515547926,0.268628297690243,-8.49175300998872,2.03543233137471e-17,3.50888179605686e-13
"AKAP12",32.6238278288591,-1.34166097095465,0.268356796329764,-4.99954161513384,5.74667686278974e-07,0.00990669624376323
"AKR1C3",23.3343807113343,-2.66000079853878,0.377475471855721,-7.04681759972867,1.83056018947815e-12,3.15570271064138e-08
"ALDH1A3",57.7481687717414,1.18745392536667,0.200645330178521,5.91817374623248,3.25535979449367e-09,5.61191474972763e-05
"ALDH3B1",7.12234647786477,3.10868209225021,0.607582810882767,5.11647472010204,3.11298985549355e-07,0.00536648321188533
"ANGPT1",27.9492239601304,-2.83428586038615,0.347122905718581,-8.16507874788291,3.21225596210268e-16,5.53760805306882e-12
"ANK3",24.9360731178448,2.6690631463439,0.26659551315254,10.0116581662675,1.3546276289578e-23,2.33524256956035e-19
"ANTXR1",42.3220303634628,-1.6960825343795,0.266158299512538,-6.37245780982907,1.86022603290285e-10,3.20684365812122e-06
"ANXA7",85.5741055498324,1.0221624557751,0.153332772781505,6.66630125597255,2.62330515214071e-11,4.52231575177538e-07
"AOX1",22.2680233875764,-2.93436197177767,0.479953598255171,-6.11384513512407,9.7258693357202e-10,1.6766426147848e-05
"AP001422.3",28.2278476492673,-3.87266693422821,0.440660705687669,-8.78831918581157,1.51814131530873e-18,2.61712381346072e-14
"APLP2",225.805047554852,0.930297440114577,0.175856680166963,5.29008872015171,1.22257041422602e-07,0.00210758913708423
"APOB",5.44562129679898,6.74960139310922,0.923391204165985,7.3095794747206,2.67979718321771e-13,4.61970236414901e-09
"ARL4C",16.3315771775557,-3.41758034618945,0.585557186285621,-5.83645872039973,5.33219652235313e-09,9.19217358488456e-05
"BCAT1",152.998672016405,1.24332332391794,0.263603409316317,4.71664356368769,2.39767200017737e-06,0.0413334676110576
"BGN",58.7687687507988,-2.43075425005127,0.31295416298253,-7.76712546938371,8.02873048813892e-15,1.38407284885027e-10
"BICC1",102.549957421015,-2.69319231151459,0.472668935525936,-5.69784072760757,1.21334321196566e-08,0.00020916823631076
"BID",78.7955097094806,1.47830700968259,0.259542726388808,5.69581367295959,1.22784915643162e-08,0.000211668916077247
"BNC2",19.8883961231087,-1.73296501070547,0.315590383156835,-5.49118446947181,3.9924708083646e-08,0.000688262042653973
"BTBD11",4.15205955515661,-4.78805767437343,0.934543328013558,-5.12341967552302,3.00043498137334e-07,0.00517244986438949
"BTC",27.3204095340385,1.81471059984343,0.308651358570614,5.8794835967918,4.11548378560949e-09,7.09468249801219e-05
"C10ORF105",34.3909301942158,5.05064779368329,0.660002254227484,7.652470520112,1.97154316113464e-14,3.39874325548e-10
"C17ORF58",40.2964896691987,2.40668173624361,0.327820267763727,7.34146717852785,2.1126496656575e-13,3.64199675862697e-09
"C3",92.5747575368946,-2.76087892825861,0.362466705779722,-7.61691731746653,2.59805635364624e-14,4.47878934805075e-10
"C7",5.07777931952779,-4.98603610632571,0.946072519831369,-5.27024726097576,1.36240103255038e-07,0.00234864314001361
"CD55",123.161059046031,2.45438712931947,0.161365871587938,15.2100757438163,3.03192142534116e-52,5.22672934514563e-48
"CD58",61.6301474037467,1.01720278622656,0.168900760515377,6.02248789835349,1.71756215916801e-09,2.96090540618973e-05
"CD9",126.649207164808,1.61565031504737,0.135260772907253,11.9447071040707,6.91936798657442e-33,1.19282984720556e-28
"CDH11",68.9741646724492,-2.00529801594165,0.220503612782484,-9.09417306427437,9.53089704432042e-20,1.6430313414704e-15
"CDKN1C",23.683821345922,-2.56402031240568,0.437508007744242,-5.86051058956744,4.61446108504756e-09,7.95486946451349e-05
"CFD",247.526309765665,1.97962793051697,0.148166683338448,13.3608169253208,1.02433752119191e-40,1.76585545278274e-36
"CHI3L2",314.788794650799,-1.2219638457921,0.259378169232813,-4.71112834748742,2.46349021054187e-06,0.0424681077395313
"CLIC5",11.7432550082036,5.39427079222584,0.970085332876433,5.56061473090321,2.6882605678156e-08,0.000463429239285731
"CLUL1",15.806246670093,7.84572974932738,0.821915824329826,9.54566090234926,1.35242497257808e-21,2.33144541022735e-17
"CNBP",284.462792678538,0.70049152713385,0.123289381599146,5.68168578711324,1.33373525938362e-08,0.000229922621365142
"CNN3",73.6614320889361,-1.89064070958876,0.198508919939565,-9.52421034865517,1.66301399821027e-21,2.86686983151468e-17
"COL14A1",242.105928653992,-2.61011347783481,0.234918861210478,-11.1107020712834,1.11281122542284e-28,1.91837527150643e-24
"COL16A1",14.3338059662408,-3.54922889851368,0.591430060474723,-6.00109655512744,1.95989395082767e-09,3.37866118183181e-05
"COL18A1",17.1635410371623,-2.67962635290509,0.459206312449833,-5.83534302612146,5.36800138025652e-09,9.25389757942421e-05
"COL1A1",283.773036673373,-2.32027580697554,0.2517859191916,-9.21527230126758,3.10489225556232e-20,5.35252375936388e-16
"COL22A1",11.0146485567282,2.73899108684808,0.518433399094024,5.28320723864345,1.26941652569586e-07,0.0021883471486471
"COL5A1",55.7770391645782,-1.77385790385539,0.360285295062208,-4.92348127488553,8.50180154619985e-07,0.0146562556854939
"COL6A1",126.695666491178,-1.64187295723867,0.309176536042166,-5.31047076940776,1.09342421388324e-07,0.00188495400231331
"COL8A1",29.6895031459512,-2.44975450331055,0.397673876680415,-6.16020977731777,7.26486422169865e-10,1.25238994317863e-05
"COMP",20.2767903684824,-4.24807366166311,0.676092430484296,-6.283273514274,3.31517048530947e-10,5.715022399625e-06
"COX7A1",109.604635463179,1.01855224895243,0.153726860162493,6.62572726637228,3.45542648209952e-11,5.95680971249136e-07
"CP",69.4108921278576,-1.6631699914122,0.217116735013937,-7.66025701015372,1.8556136157142e-14,3.19889231212971e-10
"CPB1",35.2165782820824,-2.01922082223177,0.416916602406733,-4.84322478542571,1.27748625024605e-06,0.0220225854679916
"CREB5",154.267737741552,1.01400935363236,0.201902098481706,5.02228238962182,5.10610345451281e-07,0.00880241174523464
"CRISPLD2",20.8581141508875,-2.5831046759549,0.45861805222613,-5.63236589448785,1.77754056466234e-08,0.000306430217942141
"CRTAC1",518.24357344839,2.10094058505699,0.235245961667542,8.93082529521213,4.22842398645998e-19,7.28938011025837e-15
"CTHRC1",24.7033068193179,-4.1573214019452,0.761267333798459,-5.4610531903446,4.73318197929873e-08,0.000815953241411308
"CTSC",10.225617858687,-3.28682006862298,0.665124181713006,-4.94166376594199,7.7458714426948e-07,0.0133531077800616
"CTSH",12.7950199493538,-3.67741259907211,0.623659654563113,-5.89650552535456,3.71280331555534e-09,6.40050163568585e-05
"CTSK",253.363101273298,-0.862757587326011,0.173436028371136,-4.97450037012952,6.54161393173624e-07,0.0112770882569201
"CXCL12",494.007138720956,-2.17618171889143,0.348257248283429,-6.2487765283218,4.13680296818523e-10,7.13143463685452e-06
"CXCL14",30.4877788065445,-3.60139721411507,0.435002602836744,-8.27902451762263,1.24188368974481e-16,2.14088329275108e-12
"DAB2",167.697697359043,0.829374043114842,0.133729025842589,6.2018999831128,5.57855283782826e-10,9.61686723713213e-06
"DAPK1",13.6669096522029,2.56316889204049,0.536636762153161,4.77635725468421,1.78499156974463e-06,0.0307714696708276
"DCLK1",26.7898794078076,-3.27542592088049,0.433874208816924,-7.54925241998557,4.37763706746676e-14,7.54660854060595e-10
"DEFB1",23.6100821815143,3.49398962911312,0.428641248284408,8.1513145155709,3.59989507951831e-16,6.20585912758161e-12
"DENND3",3.68792562171207,4.61271536801751,0.833026486454002,5.53729736452048,3.07174766713406e-08,0.00052953858033724
"DIO2",9.95351918158681,-4.23291255369092,0.790292496826645,-5.35613405250313,8.50214398123521e-08,0.00146568460092514
"DIRC3",152.0005522483,5.07058269758326,0.717687965198058,7.06516333485396,1.60427180606558e-12,2.76560416647645e-08
"DNASE1L3",64.4623040176438,4.34440907612929,0.525443592104448,8.26807889830675,1.36134794492601e-16,2.34682772225795e-12
"DPT",328.260686646243,-2.04106934522487,0.154512868621433,-13.2097045601142,7.71265452004272e-40,1.32958451271017e-35
"ECM2",88.4691995690367,-1.09678196584384,0.232492181646201,-4.7175004255106,2.38759901457681e-06,0.0411598194122897
"EFNB2",6.84040243533248,3.72625027584884,0.665816577354969,5.59651171596206,2.18707548543875e-08,0.000377029942934785
"ENPP4",17.5053459941548,2.35569585788296,0.344670182913294,6.83463779190777,8.22124816412482e-12,1.41726097101348e-07
"ERRFI1",138.879898475679,2.66800363258493,0.270862729404826,9.85002122088708,6.85295051662143e-23,1.18138013956037e-18
"EZR",43.8520045062477,1.44473066173151,0.210291092226565,6.87014674009576,6.41358967342773e-12,1.10563872380221e-07
"FAM49A",62.9403345830114,2.10954988801647,0.269043229993779,7.84093280498174,4.47211718407081e-15,7.70948281361967e-11
"FAM63B",22.5301257258995,1.42754192454782,0.29811529567447,4.78855645872878,1.67985304758784e-06,0.0289589866873668
"FAM84A",40.6971900956978,1.26461095486308,0.240222416123966,5.26433367571527,1.40698708651786e-07,0.00242550503844814
"FBLN1",41.8239694689557,-1.90620614976453,0.250844976085729,-7.59914023198561,2.98104609676595e-14,5.13902536621483e-10
"FBLN5",16.4516020201368,-3.39234180299529,0.535254776697742,-6.33780762111898,2.33057568866347e-10,4.01767942968695e-06
"FBN1",278.514176263374,-0.92053975579791,0.15570873484085,-5.91193394987633,3.38114127954943e-09,5.82874945181526e-05
"FGF7",23.6481010131487,-3.60305490676262,0.568713290134173,-6.3354505148149,2.36648761294226e-10,4.07958799595115e-06
"FGL2",148.214500394429,1.33033506823738,0.282409667443825,4.71065696963792,2.46919536069738e-06,0.0425664588230621
"FHL2",5.58187588466986,-4.24333089952558,0.895736267267203,-4.73725476414116,2.16632762137739e-06,0.0373453218649249
"FLNB",22.2678185865044,1.62733723164675,0.310338195595431,5.2437542485689,1.57341739295563e-07,0.00271241424371621
"FNDC1",38.8889679751727,-5.3001541291775,0.748300917480111,-7.08291812206468,1.41150081884106e-12,2.4332862616001e-08
"FOXO1",63.3089911898575,1.62324662201047,0.329484612986987,4.92662345380779,8.36627602738308e-07,0.0144226232436057
"FRMD6",31.2113851869969,-2.17108842988612,0.290093770177439,-7.48409188021566,7.20435424120578e-14,1.24195862764146e-09
"GALNT12",10.6143306420023,2.52569338891904,0.444498622675647,5.68211746915141,1.33037230256064e-08,0.000229342881238429
"GAS1",25.3683232601548,-1.91023864786009,0.381492364050618,-5.00727885501434,5.52049208262017e-07,0.00951677630122891
"GBP1",77.2911182201695,1.04246581031268,0.149500210585076,6.97300563144989,3.10240201696825e-12,5.34823083705157e-08
"GDPD3",5.51487997835278,2.89569695971562,0.583289697022595,4.96442329514256,6.89055119433342e-07,0.0118786212039114
"GEM",47.8981677337805,-1.21724497294827,0.221037349013667,-5.50696512774864,3.65072542118695e-08,0.000629348555358418
"GFPT2",57.861150439225,1.25321327362842,0.1872782284319,6.6917189687328,2.20564146909207e-11,3.80230532856781e-07
"GLT8D2",96.0384625835432,-0.882170296893921,0.170477993678089,-5.17468723006977,2.28293081572757e-07,0.00393554443323276
"GPM6B",8.19346345086916,-3.97038113068134,0.768891848516756,-5.16377061135513,2.42024264639775e-07,0.00417225629812508
"GPR1",54.8699329330087,3.68156881522523,0.330551464761804,11.1376569390736,8.22549380962259e-29,1.41799287784084e-24
"GPR183",7.88619622784565,2.79463562683252,0.506867782874948,5.51353966705357,3.51687725889536e-08,0.000606274470660972
"GPR64",21.1434833027378,3.13181664776075,0.385172338028176,8.13094902866999,4.25942433780069e-16,7.3428216159346e-12
"GPRC5A",17.9726822314811,2.26762075772673,0.334003108662801,6.78922051595649,1.12741006615874e-11,1.94354221305104e-07
"GPX3",130.39945270602,2.27832885580916,0.429405361653142,5.30577645103909,1.12194388432527e-07,0.00193411906218833
"GRK5",15.3360446844934,1.90129084283014,0.381391725523839,4.98513920358059,6.19172183384688e-07,0.0106739092693686
"GSAP",18.0208630420049,2.01298530795487,0.355007742071968,5.67025748848821,1.425830646952e-08,0.000245798945228056
"GUCY1B3",9.31937388765514,-3.17697473694772,0.659494466138509,-4.81728793806207,1.45522618295134e-06,0.0250866441678981
"GULP1",52.622768477994,1.24157149268458,0.260224934307416,4.77114729988886,1.83179514641666e-06,0.0315783165290769
"HBEGF",86.3188215130434,5.36472796608193,0.486239787368675,11.0330912966081,2.64610223643762e-28,4.56161564539481e-24
"HLA-B",761.283832317109,0.98331939380086,0.130784821430085,7.51860485833612,5.5363833125976e-14,9.54417119258701e-10
"HLA-C",205.366200815673,0.933560528470985,0.135755498807245,6.87677874320599,6.12210822332967e-12,1.0553902366198e-07
"HSPB1",77.344719564529,1.73375570091646,0.187423849219697,9.25045402778043,2.23541081490524e-20,3.85362470381514e-16
"HTRA1",810.941798334601,1.39233229327599,0.185122389715256,7.52114477031974,5.42986832570104e-14,9.36055000667603e-10
"ICA1",17.5517959931297,2.59438463517681,0.325890238295149,7.9609154565322,1.70771044790919e-15,2.94392204115065e-11
"ID3",69.9090434215472,-2.43825182607885,0.24214766941089,-10.0692764543667,7.55316831775208e-24,1.30209068629728e-19
"IFI27",582.346115240408,0.919532702763266,0.18372688036716,5.00488932771116,5.58941347560104e-07,0.00963558989058864
"IFIT3",46.4820283380527,1.03359311202165,0.206304790471383,5.01002962490599,5.44216573221766e-07,0.00938174950577002
"IGDCC4",7.41191901313262,-4.53044974497059,0.869663393438999,-5.20942904938814,1.89422625110946e-07,0.0032654566342876
"IGF1",45.9589432937073,-3.81055628718607,0.374801286906836,-10.1668708734537,2.78718972012385e-24,4.8048363585215e-20
"IGFBP4",120.78233230316,-1.99164732956441,0.225011076998395,-8.85133014842028,8.64823131977375e-19,1.4908685972158e-14
"IGFBP5",110.490755069822,2.04349014078284,0.189772338391743,10.7681138257595,4.86873125063089e-27,8.39320580296259e-23
"IGFBP7",76.219848410611,-2.05756397125754,0.188143892341436,-10.9361188697189,7.74446961270255e-28,1.33506911653379e-23
"IL13RA2",5.52630961969659,-5.09189637682107,0.939311457497607,-5.42088179184596,5.93057675586615e-08,0.00102237212694377
"ITGA6",11.8917924231168,6.11999636280339,0.673750021496443,9.08348225237971,1.05155504182906e-19,1.81277573660911e-15
"ITGBL1",262.111777015833,1.4855202517516,0.133513078158108,11.126402538577,9.33264017213798e-29,1.60885383927487e-24
"ITM2B",662.744075404423,0.923136793327475,0.186997668441493,4.93662194305007,7.9487344094569e-07,0.0137028232484627
"ITM2C",10.6336561651025,-3.62919463046172,0.644639160604887,-5.62980788671964,1.80410455944058e-08,0.000311009585001961
"KCNJ15",8.20749323100636,-3.31791562123783,0.680612777960395,-4.8748946958955,1.08866512429136e-06,0.0187674980776587
"KCTD12",56.6751182434454,-2.2231092020833,0.25895732973473,-8.58484756681961,9.09569512849512e-18,1.56800688320127e-13
"KIAA0408",22.6213103047552,1.60983152729138,0.339613620909387,4.74018539945695,2.13522748801451e-06,0.0368091866658822
"KLF4",73.7402185917728,1.79093126496216,0.246422917992936,7.26771389426326,3.65622132036071e-13,6.30295993416982e-09
"LDHB",45.2445570918338,-1.12261416835519,0.199840623872909,-5.61754735648307,1.93687098500963e-08,0.00033389718910581
"LOX",34.6455308968863,-2.35210379507866,0.312577999623785,-7.52485394976492,5.27792876543214e-14,9.09862139872846e-10
"LOXL1",22.5715169797352,-2.63457850605799,0.401484050849301,-6.56210003980182,5.30551999474482e-11,9.1461859189406e-07
"LRRC17",44.0527555296241,-2.48799121035642,0.404830830157584,-6.14575527606912,7.95839062821817e-10,1.37194696039853e-05
"LRRC2",26.5691129979883,1.46821678715755,0.259383810543878,5.66040256745009,1.51018310816425e-08,0.000260340466016435
"LRRFIP1",55.366003186484,0.93962878006069,0.175459347264029,5.35525063048792,8.54379050091509e-08,0.00147286404445275
"LTBP1",121.486053863874,-1.25671199247948,0.166687725682221,-7.53931933101848,4.72430821632445e-14,8.14423493412172e-10
"LTBP2",32.6941187348572,-1.16468925873355,0.245181827340476,-4.7503082563953,2.0310679985959e-06,0.0350135812277947
"LUC7L3",78.2666470916438,0.970418134768109,0.194173347621132,4.99768967603923,5.80212575798532e-07,0.0100022845941909
"MAN2A1",42.9361229511158,-1.13677908005689,0.233942918777998,-4.85921559838127,1.17851741818968e-06,0.0203164617721719
"MAP1B",11.1073602086618,-4.69008899088274,0.875885208254341,-5.35468454848118,8.57058065661948e-08,0.00147748239939463
"MAP3K8",27.9943047700613,1.45910898560094,0.276507059133047,5.27693213394189,1.31364508077148e-07,0.00226459275474195
"MARCKS",62.9135602283809,-3.14746996969979,0.310537234643895,-10.1355638505286,3.84150853840709e-24,6.62237656935998e-20
"MARCO",8.7188229500899,4.24323943865354,0.670588472769064,6.32763551859445,2.48946309954939e-10,4.2915854373132e-06
"MATN2",18.3544070696241,1.81006105210032,0.27713280179445,6.53138509905749,6.51642049220241e-11,1.12336572865077e-06
"MCAM",3.45130539614624,5.24629189750621,1.00900124166793,5.19949003118554,1.99836044126092e-07,0.0034449735646897
"MDK",39.7880642574492,-3.09387727787216,0.566558108083559,-5.46082958434311,4.7391479951054e-08,0.00081698172287622
"MET",20.0408623991681,2.11801677775345,0.414549909310744,5.10919609480796,3.23532432588403e-07,0.00557737560539148
"MFAP5",30.8896143122778,-4.90220800442519,0.543689928113125,-9.0165510724804,1.9410394224838e-19,3.34615786041983e-15
"MME",9.23334944211425,-3.22181475360516,0.652797159833885,-4.93539946531785,7.99868751341734e-07,0.0137889374043802
"MMP2",94.649584378545,-2.04077663487848,0.26967785099826,-7.56746105519673,3.80589218676463e-14,6.56097754076355e-10
"MMRN1",3.4288550208961,4.3749048252894,0.89526661549941,4.8867060935238,1.02536985553793e-06,0.0176763509396184
"MN1",14.8827350580267,2.02670304883231,0.430393853008254,4.70894980183055,2.48996378053329e-06,0.0429244856126134
"MTUS2",11.4963260066689,4.46368738755479,0.572693893667544,7.79419413566511,6.48208236973426e-15,1.11744617971849e-10
"MXRA5",82.7096364514345,-2.61435821835129,0.232232947070418,-11.2574819866475,2.1275098576194e-29,3.66761424355008e-25
"NEAT1",94.9317106593232,2.38041489702975,0.301684996200606,7.89039868408601,3.01222675498106e-15,5.19277770291185e-11
"NID1",9.24076177245738,-4.51475873152898,0.815303293683608,-5.53752053561679,3.06783732857205e-08,0.000528864477072535
"NNMT",176.218066896713,-0.944108786564,0.165589155019176,-5.70151340197772,1.18748397481556e-08,0.000204710362418454
"NPTX2",9.10972042572311,-5.9425200593563,0.956346719405087,-6.21377157340275,5.17277100999274e-10,8.91733994412649e-06
"NTN4",116.496670134847,2.50297445069319,0.241990820538751,10.3432619680397,4.48989050962253e-25,7.74012224953828e-21
"OLFML3",27.8518652259564,-3.73422449862711,0.52459623305464,-7.11828309723712,1.09279738998844e-12,1.88387342060108e-08
"OSR2",29.4396855225814,-1.46322437026106,0.246962120539929,-5.92489393540206,3.12499021017109e-09,5.38717062331395e-05
"PCDH18",27.2201552959065,-1.92737846940232,0.397125808565291,-4.85331959754875,1.21411788393363e-06,0.0209301782011319
"PCOLCE2",78.990888828479,1.32687925060418,0.206298604829369,6.43183821675211,1.26069888388839e-10,2.1733188059352e-06
"PCSK1",8.76201414516612,-3.1253333670849,0.640791136535346,-4.87730430227714,1.07545458476421e-06,0.0185397615867502
"PCSK5",22.6864634185584,-2.964823146793,0.495125279038506,-5.98802620732767,2.12402844850643e-09,3.66161264238023e-05
"PCSK6",65.1994879277242,2.46692598339242,0.227844364479056,10.8272416086867,2.55743497859581e-27,4.40876215960132e-23
"PDGFC",47.6834782592448,1.45084490197693,0.230911879711927,6.28311069914169,3.31864574155306e-10,5.72101339386332e-06
"PDGFRA",172.796496397131,-1.01830714395465,0.206287656877947,-4.93634548652199,7.96000466437588e-07,0.0137222520409176
"PDGFRB",24.9566303813852,-2.3603062173474,0.402532305509574,-5.86364419710224,4.52817249642819e-09,7.80611656659256e-05
"PDGFRL",116.983554711856,-1.44811857226814,0.227426955339377,-6.36740077756915,1.92258340769537e-10,3.31434153652604e-06
"PLEKHA1",33.1789746172016,1.73866110871728,0.255288777548697,6.8105661573221,9.72153933380612e-12,1.67589616575484e-07
"PLEKHA2",19.0595170921912,1.74793791533751,0.306150561172991,5.70940621059267,1.13371011178347e-08,0.000195440286170352
"PODN",8.25606236618896,-5.30374000121429,0.938271057753976,-5.65267356099668,1.57971151698421e-08,0.000272326468412908
"POSTN",101.720847204596,-3.62344088027909,0.755082013933888,-4.79873816805858,1.59668362479025e-06,0.0275252290077592
"PPAP2A",117.863373649399,-1.94800582485789,0.302203281747697,-6.44601148469407,1.14831964240433e-10,1.97958823154082e-06
"PPP1R1A",14.4794588837057,4.41973687109648,0.930656556780848,4.74905252522413,2.04371862489622e-06,0.0352316653745859
"PRCP",67.1707606470472,1.13675453214149,0.161103960292277,7.05603096335542,1.71325665542556e-12,2.95348314828813e-08
"PRG4",3008.96992883454,2.25917885722577,0.285454616988456,7.9143188541145,2.48610403641185e-15,4.28579474837039e-11
"PRRG3",6.52782094849547,-4.96090899920495,0.936169824836697,-5.29915499046374,1.16339846766243e-07,0.00200558261840327
"PTGFR",32.4239249415501,-2.16541319930996,0.312660153102741,-6.92577284895782,4.33601736668169e-12,7.47486033842256e-08
"PTGFRN",9.28548000885137,-4.10369320081657,0.859217711545112,-4.77608078334069,1.78744610420121e-06,0.0308137833903246
"PTN",48.4659325228225,-1.21968668333924,0.218868631493771,-5.57268839766998,2.50837993380672e-08,0.00043241961678894
"PTX3",4.79273403630415,-4.97976111710241,0.996384193893471,-4.99783230968719,5.79783689778819e-07,0.00999489102809706
"PXDN",52.8565624537028,-1.32435890864871,0.280694213991354,-4.71815535424435,2.37992729539981e-06,0.0410275666453973
"RARRES2",108.695610480387,-3.10445267780255,0.201573776560662,-15.4010741415478,1.60973010305447e-53,2.7750137246556e-49
"RBPJ",87.5514559363938,-1.11110939518859,0.206364910525524,-5.38419730543854,7.27686481956937e-08,0.00125445872624556
"RGCC",58.8549710515691,1.89249393284002,0.230911682435383,8.19574788456018,2.49039830616766e-16,4.29319764000242e-12
"RGL1",12.411976340095,-2.24989309575734,0.465405968251811,-4.83425922578634,1.33642346396235e-06,0.0230386040952469
"RGS3",21.2606143433078,-2.95028024579416,0.443833204347411,-6.6472724818597,2.98573995215245e-11,5.1471171035156e-07
"RHOA",215.726911849996,0.83975983019829,0.135403644032877,6.20189978044011,5.57856002369091e-10,9.61687962484076e-06
"RP11-160H12.2",8.46055222771734,4.92644714808201,0.696555747489813,7.07258129135466,1.52077839162856e-12,2.62166986932848e-08
"RP11-909N17.3",4.21256247098654,4.87892064848392,0.984393385566721,4.95627126311408,7.18588737981716e-07,0.0123877512540668
"S100A10",458.981230938932,0.806764118129086,0.156252902338155,5.16319444987413,2.42770716859083e-07,0.00418512438793374
"S100A3",7.61298235144612,2.90828183902012,0.518191732180108,5.61236634707497,1.99578348045271e-08,0.000344053114195243
"S100A4",415.46180975036,1.1836361800659,0.168794824894218,7.0122776619939,2.34469289017766e-12,4.04201607337727e-08
"S100A6",616.994641336472,0.717343906350964,0.150396147538327,4.76969602009357,1.845041277184e-06,0.031806666577375
"SCARA5",314.085222730185,1.12307090846941,0.14264713410008,7.87307025517579,3.46042199986667e-15,5.96542148557016e-11
"SCG2",34.2764726164163,-4.86009743149222,0.506937558619903,-9.58717173121566,9.05326329178152e-22,1.56069205887022e-17
"SEMA3C",298.14889679132,1.39235161054274,0.230777330338568,6.03331188769734,1.60632957987102e-09,2.76915156273965e-05
"SEPT11",48.3058142994666,-1.41816790784589,0.227454156375562,-6.23496149924944,4.51889217335289e-10,7.79011821764306e-06
"SETBP1",9.65761815461316,-2.90467241406966,0.586044289598945,-4.95640426094323,7.18097263498106e-07,0.0123792787254439
"SFRP1",63.5009515782756,-3.89435796981547,0.305240797482933,-12.7583140980138,2.80199812971099e-37,4.83036457580877e-33
"SFRP2",5.84785975887359,-5.22667834785913,0.929775905076031,-5.62143879974146,1.89373586285436e-08,0.000326461125397464
"SFRP4",10.5468792208985,-5.64146476331982,0.930058457133798,-6.06570987022188,1.3137209641745e-09,2.26472357014042e-05
"SGCE",39.1081340636744,-2.15329979975601,0.283637667314142,-7.59172722066962,3.15669018937658e-14,5.44181821746629e-10
"SGK1",45.1344512760664,2.04036215801988,0.22244802658283,9.17230954737259,4.62991297446462e-20,7.98150697667955e-16
"SLC9A3R1",12.9111142314017,2.48536644524137,0.388929653278834,6.39027244204376,1.65590458283319e-10,2.85461391034614e-06
"SMIM14",185.24995644546,1.50975974630804,0.141936140077552,10.6368944898961,2.00707661383234e-26,3.45999937458557e-22
"SMOC2",61.2321990038787,-2.52120506803877,0.273260167255392,-9.22639070802598,2.79904725527205e-20,4.82527756336349e-16
"SNAI2",49.3323048847115,-1.76877134621301,0.342487877525877,-5.16447869334986,2.4110993795772e-07,0.00415649422045313
"SOX5",56.2576903268457,1.42341421529234,0.287293258785352,4.95456879604622,7.24908658493246e-07,0.0124967003637651
"SPARCL1",623.589750379226,1.70248227353526,0.214718997000331,7.92888518165272,2.21121866603558e-15,3.81191985837874e-11
"SPOCK1",18.1249630143141,-4.75804349934162,0.692247059861701,-6.87333146679192,6.27195987230417e-12,1.08122316238652e-07
"SPON1",10.0572852911161,-4.09534627744575,0.808563341597718,-5.06496654838861,4.08472072306242e-07,0.0070416500544873
"SPRY1",13.5985565927468,-2.6885636259158,0.498909721024982,-5.38887801262381,7.08989070255869e-08,0.00122222625821409
"SRGAP1",11.68485212891,-2.53407149174594,0.490533024733426,-5.16595491837283,2.39214447957502e-07,0.00412381786833937
"SRPX",26.4045147219871,-6.92901893796261,0.85022369900223,-8.1496422013337,3.65002597336649e-16,6.2922797754865e-12
"SSBP2",39.0684613472759,-1.27699653304244,0.221626176021609,-5.7619391173267,8.31529957024582e-09,0.000143347449291468
"STK17B",38.2853149836886,-2.60326816963706,0.454903038751864,-5.72268801892324,1.04851703432603e-08,0.000180753851547464
"STK38L",29.7394249784443,1.73355435913147,0.26591733994075,6.51914748965874,7.07081023605847e-11,1.21893697659412e-06
"SV2B",11.3433897203017,3.43068779067789,0.462338147076217,7.4203000820357,1.16855269803919e-13,2.01446799614975e-09
"TDO2",9.60724172544832,-5.46376273519487,0.869145419198147,-6.28636199939432,3.24991641146776e-10,5.60253090172928e-06
"THBS2",60.0750688128781,-2.92558689353625,0.277432978339781,-10.5452023441611,5.34576606549437e-26,9.21556612030574e-22
"THBS4",565.12279595157,1.74529420087975,0.226487675254899,7.70591246925696,1.29911654008075e-14,2.23954700344521e-10
"THY1",19.1484058071087,-5.55028325964908,0.787866507382056,-7.04470009531401,1.8586138245083e-12,3.20406437206985e-08
"TIMP3",664.799687588112,1.8948821597566,0.211978753267252,8.93901926750006,3.92639389509309e-19,6.76871043575098e-15
"TPBG",16.976204424075,-2.46990681131359,0.408614253903972,-6.04459288366882,1.49787742241519e-09,2.58219088850155e-05
"TPM1",35.7652841320974,-1.73242441973499,0.25301607612294,-6.8470922728768,7.53661099631289e-12,1.29923636965438e-07
"TPPP3",47.887111009061,1.27635284040932,0.249791128866925,5.10968042059369,3.22704197044389e-07,0.00556309765284822
"TRHDE",7.36258456279449,2.78737178991847,0.556640552296201,5.00748962399571,5.51445232874779e-07,0.00950636436952832
"TSPAN7",31.7335999436988,3.6615234844868,0.411011578998385,8.90856528521593,5.16971899017506e-19,8.91207856716278e-15
"TWIST1",13.699699627989,-2.41236863571292,0.441713339580402,-5.46138959263604,4.72422016724609e-08,0.000814408314631554
"UAP1",305.842195770801,2.03592139586137,0.198803688550728,10.2408632893241,1.30070528354045e-24,2.24228583829539e-20
"UGDH",103.070770867926,0.868609566751054,0.182392537223226,4.76230869954939,1.91390602639693e-06,0.0329938259890566
"UGP2",99.0093568016783,1.02693018819898,0.207412012814926,4.95116061148933,7.37721859505545e-07,0.0127175871360161
"USP24",19.9972717849255,1.79923355146672,0.358802478890377,5.01455161912753,5.31572808140535e-07,0.00916378363953469
"UST",22.9248953463787,1.5804763190679,0.274378798852878,5.76019840335899,8.40151225079809e-09,0.000144833669691508
"VCAN",180.642906860361,-3.67513954717128,0.25283397627732,-14.5357819438801,7.18879310976234e-48,1.23927604419193e-43
"VPS13A",25.6386024739047,2.26071745601507,0.347870067365013,6.49874096135711,8.09949846249041e-11,1.39627253994872e-06
"WISP2",74.8815024237703,-1.6120827927983,0.312866081716794,-5.15262883068788,2.56860040293207e-07,0.0044280102346146
"WLS",10.6469403555059,-2.77766711354718,0.515097390385044,-5.39250861176142,6.94807685067707e-08,0.00119777896828822
"XYLT1",20.9348328131389,2.09931712331826,0.404866551955631,5.18520760279629,2.15774371309133e-07,0.00371973438699815
"YWHAH",57.7477659459666,1.89432104338975,0.194110126320415,9.75900165178826,1.68808761066105e-22,2.91009423201859e-18
"ZFP36L1",203.01673248289,-0.973155158615552,0.168507260030119,-5.77515270524019,7.68833251189383e-09,0.000132539164172538
"ZNF385B",41.5903761981335,1.98097301608997,0.265433564650304,7.46315944895594,8.44720201449049e-14,1.45621315527802e-09
